# Supplementary material for: Spatial constraints on the diffusion of religious innovations: The case of early Christianity in the Roman Empire
Source: PLoS One. 2018 Dec 26;13(12):e0208744. doi: 10.1371/journal.pone.0208744 (PMC6306252; doi:10.1371/journal.pone.0208744)
Supplement: S1 File — Each node is identified by the ORBIS id and annotated with name of the city, geographical location, and a canonical URI within the PLEIADES project https://pleiades.stoa.org/. (CSV) [file pone.0208744.s006.csv]

# Node list of the travel network.
# objectid: an unique identifier of the city within ORBIS
# label: name of the city
# XCOORD	YCOORD: geographical position
# PLPATH: a canonical URI within the PLEIADES project https://pleiades.stoa.org/
objectid	label	XCOORD	YCOORD	PLPATH
50002	Ad fl. Tigrim	37.325	42.196	/places/874296/ad-fl-tigrim
50209	Iulia Concordia	45.757	12.844	/places/393441/iulia-concordia
50327	Roma	41.892	12.486	/places/423025/roma
50319	Praetorium	31.5	15.5	/places/364003/praetorium
50294	Patavium	45.41	11.877	/places/393473/patavium
50322	Puteoli	40.824	14.122	/places/432815/puteoli
50009	Aequum Tuticum	41.152	15.088	/places/442452/aequum-tuticum
50330	Rutupiae	51.294	1.332	/places/79664/rutupiae
50008	Aelana	29.664	34.974	/places/746700/aelana
50326	Regium	38.109	15.644	/places/452416/rhegion
50328	Rusaddir	35.292	-2.938	/places/285512/rusaddir
50329	Rusicade	36.883	6.906	/places/305137/rusicade
50001	Abodiacum	47.91	10.91	/places/187242/abodiacum
50003	Ad Publicanos	45.667	6.387	/places/167618/ad-publicanos
50005	Ad Aras	38.5	-0.5	/places/265766/ad-aras
50289	Palantia	42.475	-5.297	/places/236590/palantia
50039	Archelais	38.402	33.95	/places/619164/col-claudia-archelais
50323	Ravenna	44.416	12.197	/places/393480/ravenna
50290	Palmyra	34.768	38.286	/places/668331/palmyra
50030	Apulum	46.077	23.58	/places/206927/apulum
50035	Aquincum	47.564	19.05	/places/197130/aquincum
50331	Sabratha	32.806	12.485	/places/344282/sabratha
50356	Singidunum	44.802	20.466	/places/207443/singidunum
50359	Sirmium	44.966	19.61	/places/207447/sirmium
50332	Saguntum	39.68	-0.279	/places/266021/saguntum
50041	Argentorate	48.583	7.744	/places/108754/argentorate
50333	Sala	34.015	-6.833	/places/275696/sala
50360	Sisapo	38.645	-4.518	/places/266043/sisapo
50364	Soura	35.864	38.914	/places/668376/soura
50365	Spinis	51.412	-1.344	/places/79692/spinis
50286	Ostia/Portus	41.755	12.288	/places/422995/ostia
50370	Summuntorium	48.646	10.826	/places/118986/summuntorium
50375	Taliata	44.444	22.144	/places/207485/taliata
50194	Hermopolis Magna	27.778	30.804	/places/756574/hermopolis-magna
50361	Siscia	45.483	16.371	/places/197504/siscia
50366	Spoletium	42.745	12.738	/places/413320/spoletium
50373	Syene	24.096	32.905	/places/786123/syene
50392	Tibiscum	45.459	22.186	/places/207495/tibiscum
50398	Tolosa	43.604	1.443	/places/246694/tolosa
50400	Tralles	37.853	27.844	/places/599987/tralles
50395	Ticinum	45.186	9.157	/places/383798/ticinum
50407	Vappincum	44.56	6.076	/places/167954/vappincum
50422	Virovesca	42.55	-3.323	/places/246748/virovesca
50372	Summus Pyreneus (East)	42.758	-0.828	/places/246672/summus-pyreneus
50435	Aginnum	0.0	0.0
50408	Veldidena	47.254	11.4	/places/187608/veldidena
50409	Venonis	52.494	-1.301	/places/79732/venonis
50424	Vivisco	46.459	6.847	/places/177663/vivisco
50423	Virunum	46.703	14.36	/places/197583/virunum
50012	Ara Agrippinensium	50.941	6.96	/places/108751/col-claudia-ara-agrippinensium
50161	Edessa	37.176	38.776	/places/658457/edessa
50163	Emerita Augusta	38.916	-6.346	/places/256155/emerita-augusta
50184	Germa	39.511	31.616	/places/609351/germa
50254	Memphis	30.004	31.276	/places/736963/memphis
50082	Bracara Augusta	41.552	-8.423	/places/236377/bracara-augusta
50074	Eleutheropolis	31.621	34.888	/places/687854/beth-govrin
50160	Eburacum	53.958	-1.082	/places/89175/eburacum
50159	Dyrrhachium	41.316	19.45	/places/481818/dyrrhachium
50179	Gades	36.53	-6.292	/places/256177/gades
50181	Gaza	31.511	34.458	/places/687902/gaza
50414	Verona	45.439	10.994	/places/383816/verona
50188	Hadrumetum	35.826	10.639	/places/324716/hadrumetum
50198	Hippo Regius	36.884	7.755	/places/305090/hippo-regius
50199	Hispalis	37.383	-5.996	/places/256210/hispalis
50010	Aesernia	41.594	14.231	/places/432652/aesernia
50391	Thuburnica	36.529	8.455	/places/315221/thuburnica
50252	Mediolanum (Aquitania)	45.5	-0.5	/places/138458/mediolanum
50393	Tibur	41.964	12.798	/places/423081/tibur
50226	Larinum	41.807	14.919	/places/442629/larinum
50201	Iader	44.115	15.229	/places/197312/iader
50210	Iuliomagus	47.469	-0.549	/places/138400/iuliomagus
50283	Olisipo	38.707	-9.136	/places/256338/olisipo
50285	Osca	42.14	-0.409	/places/246539/osca
50287	Ovilava	48.157	14.025	/places/118901/ovilava
50288	Oxyrhynchus	28.673	30.626	/places/736983/oxyrhynchus
50367	Stobi	41.531	21.978	/places/491731/stobi
50369	Sufetula	35.239	9.121	/places/324816/sufetula
50402	Tridentum	46.067	11.119	/places/383804/tridentum
50403	Troesmis	45.164	28.189	/places/217025/troesmis
50404	Tyana	37.894	34.56	/places/648801/tyana
50413	Vercellae	45.321	8.426	/places/383815/vercellae
50415	Verulamium	51.746	-0.355	/places/79739/verulamium
50416	Vesontio	47.241	6.025	/places/177657/vesontio
50419	Viminacium	44.716	21.167	/places/207549/viminacium
50420	Vindobona	48.211	16.374	/places/128537/vindobona
50421	Viroconium	52.67	-2.647	/places/79741/viroconium
50425	Volsinii	42.645	11.986	/places/413389/volsinii
50426	Volubilis	34.084	-5.506	/places/275740/volubilis
50427	Zarai	35.786	5.695	/places/334669/zarai
50428	Zeugma	37.058	37.87	/places/658636/zeugma
50053	Augusta Raurica	47.533	7.722	/places/177494/col-augusta-raurica
50055	Augusta Taurinorum	45.07	7.687	/places/383580/augusta-taurinorum
50059	Augustodunum	46.949	4.299	/places/177460/augustodunum
50077	Bonna	50.733	7.096	/places/108818/bonna
50078	Bononia	44.495	11.349	/places/393421/bononia
50079	Bononia (Moesia)	43.993	22.876	/places/206975/bononia
50081	Bovianum	41.487	14.474	/places/432725/bovianum
50085	Brigetio	47.735	18.17	/places/197180/brigetio
50096	Caesarodunum	47.389	0.688	/places/138255/caesarodunum
50098	Calleva	51.354	-1.101	/places/79368/calleva
50106	Carrhae	36.866	39.029	/places/658427/carrhae
50111	Castulo	38.038	-3.624	/places/265855/castulo
50114	Celeia	46.22	15.272	/places/197206/celeia
50115	Cenabum	47.9	1.903	/places/138281/cenabum
50118	Cibalae	45.291	18.801	/places/197207/cibalae
50123	Clysma	29.959	32.568	/places/727101/clysma
50126	Comana	38.332	36.323	/places/628959/comana
50132	Corfinium	42.124	13.842	/places/413105/corfinium
50125	Ulpia Traiana Tricensimae	51.669	6.446	/places/108896/tricensimae
50152	Domavium	44.144	19.363	/places/207088/domavium
50153	Dorylaion	39.775	30.517	/places/609367/dorylaion
50154	Drobeta	44.636	22.66	/places/207100/drobeta
50155	Dura	34.747	40.73	/places/copy_of_893990/dura
50157	Durocortorum	49.254	4.033	/places/108945/durocortorum
50158	Durostorum	44.117	27.261	/places/216800/durostorum
50164	Emesa	34.85	36.74	/places/668261/emesa
50166	Emona	46.051	14.506	/places/197258/emona
50170	Epiphaneia	35.14	36.74	/places/658556/epiphaneia
50174	Florentia	43.769	11.257	/places/413138/florentia
50178	Gadara	32.022	35.717	/places/697665/gadara
50191	Heraklea	41.032	21.336	/places/481861/herakleia
50195	Hibis	25.438	30.553	/places/776181/hibis
50202	Iconium	37.847	32.516	/places/648647/iconium
50203	Ilerda	41.614	0.626	/places/246431/ilerda
50208	Italica	37.444	-6.047	/places/256231/italica
50212	Iuvavum	47.801	13.044	/places/187432/iuvavum
50221	Lamasba	35.629	5.911	/places/334569/lamasba
50239	Lugdunum Convenarum	43.027	0.573	/places/246477/lugdunum-convenarum
50244	Lykopolis	27.184	31.187	/places/756593/lykopolis
50259	Mursa	45.56	18.676	/places/197389/mursa
50260	Musti	36.336	9.143	/places/315085/musti
50261	Mutina	44.647	10.925	/places/383715/mutina
50265	Narnia	42.52	12.516	/places/413225/narnia
50275	Nisibis	37.067	41.216	/places/874623/nisibis
50274	Nicopolis (Pontus)	40.161	38.139	/places/857248/nicopolis
50292	Parma	44.804	10.333	/places/383737/parma
50296	Pella	40.76	22.526	/places/491687/pella
50318	Potaissa	46.566	23.791	/places/207362/potaissa
50321	Ptolemais Hermiou	26.478	31.804	/places/756635/ptolemais-hermiou
50324	Reate	42.403	12.861	/places/413283/reate
50134	Cosa	42.407	11.289	/places/413107/cosa
50406	Valentia	44.93	4.89	/places/167718/col-valentia
50145	Dertosa	40.811	0.521	/places/246369/dertosa
50146	Deultum	42.445	27.367	/places/216788/deultum
50147	Deva	53.191	-2.895	/places/79420/deva
50151	Doclea	42.5	18.5	/places/481808/doclea
50156	Durnonovaria	50.711	-2.434	/places/79431/durnonovaria
50162	Eleusis	38.046	23.544	/places/579920/eleusis
50165	Emmaus	31.839	34.989	/places/687891/emmaus
50167	Emporiae	42.132	3.109	/places/246382/emporiae
50171	Fanum Fortunae	43.845	13.017	/places/413129/fanum-fortunae
50175	Formiae	41.256	13.606	/places/432839/formiae
50176	Forum Iulii	43.432	6.735	/places/157836/col-forum-iulii
50200	Histria	44.645	28.769	/places/216839/histria
50399	Tomis	44.173	28.638	/places/217016/tomis
50276	Novae	43.601	25.396	/places/216899/novae
50376	Tabia	39.889	34.448	/places/619267/taouion
50384	Thagaste	36.284	7.955	/places/315198/thagaste
50385	Thamugadi	35.485	6.468	/places/334636/thamugadi
50387	Thelepte	34.979	8.595	/places/324828/thelepte
50390	Theveste	35.407	8.121	/places/324831/theveste
50382	Terenouthis	30.432	30.816	/places/727244/terenouthis
50388	Thelseai	33.648	36.665	/places/678427/thelseai
50017	Alexandria	31.201	29.91	/places/727070/alexandria
50022	Ancona	43.616	13.519	/places/413014/ancona
50034	Aquileia	45.768	13.365	/places/187290/aquileia
50046	Ascalon	31.67	34.546	/places/687839/ascalon
50047	Asculum	42.855	13.575	/places/413036/asculum
50006	Adramyttium	39.501	26.938	/places/550403/adramyttium
50014	Ake-Ptolemais	32.922	35.077	/places/678010/ake
50020	Altinum	45.579	12.373	/places/393374/altinum
50042	Ariminum	44.059	12.563	/places/393379/ariminum
50049	Aternum	42.465	14.214	/places/413039/aternum
50112	Catabathmus Maior	31.563	25.16	/places/716540/catabathmus-maior
50019	Alexandria Troas	39.761	26.153	/places/550434/alexandria-troas
50011	Aesuris	37.218	-7.445	/places/256008/aesuris
50036	Arae Philaenorum	30.294	18.788	/places/363924/arae-philaenorum
50065	Barcino	41.388	2.17	/places/246343/col-barcino
50097	Calagurris	42.304	-1.965	/places/246279/calagurris-nassica-iulia
50066	Barium	41.129	16.87	/places/442500/barium
50051	Aufidena	41.336	16.194	/places/442484/aufidum
50023	Ancyra	39.972	32.801	/places/619103/ancyra
50054	Augusta Suessionum	49.381	3.326	/places/108772/augusta-suessionum
50025	Caesarea (Phrygia)	38.304	31.19	/places/609307/antiochia
50027	Apamea (Pisidia)	38.069	30.17	/places/638751/kelainai
50043	Arretium	43.471	11.863	/places/413032/arretium
50057	Augustobona	48.297	4.075	/places/108775/augustobona
50058	Augustobriga	39.807	-5.676	/places/256001/augustobriga
50015	Alba Fucens	42.08	13.412	/places/413005/alba-fucens
50013	Aguntum	46.827	12.823	/places/187265/aguntum
50004	Ad Tricesimum	46.158	13.216	/places/187259/ad-tricensimum
50028	Aphroditopolis	29.408	31.252	/places/736889/aphroditopolis
50052	Augusta Praetoria	45.737	7.314	/places/383579/augusta-praetoria
50048	Asturica	42.459	-6.064	/places/236352/asturica
50056	Augusta Vindelicum	48.365	10.895	/places/118580/augusta-vindelicum
50062	Aventicum	46.88	7.041	/places/177495/col-aventicum
50060	Auzia	36.143	3.693	/places/295221/auzia
50061	Avaricum	47.083	2.397	/places/138207/avaricum
50080	Bostra	32.518	36.484	/places/678073/bostra
50063	Bagacum	50.297	3.792	/places/108788/bagacum
50068	Beneharnum	43.333	-0.435	/places/246237/beneharnum
50083	Brigantium	47.503	9.747	/places/187325/brigantium
50092	Caeciliana	36.654	38.113	/places/658418/caeciliana
50091	Cabilonnum	46.784	4.853	/places/177485/cabilonnum
50072	Beroia	36.203	37.149	/places/658409/beroia
50067	Batnae	36.976	38.424	/places/658405/batnae
50075	Bilbilis	41.382	-1.603	/places/246247/bilbilis
50093	Caesaraugusta	41.675	-0.889	/places/246344/col-caesaraugusta
50095	Caesarea (Cappadocia)	38.722	35.328	/places/629034/mazaka
50131	Corduba	37.885	-4.779	/places/256128/corduba
50120	Cirta	36.368	6.614	/places/305064/cirta
50119	Circesium	35.243	40.379	/places/893974/circesium
50127	Comum	45.812	9.086	/places/383627/comum
50116	Cetium	48.205	15.623	/places/118629/cetium
50099	Cambete	47.691	7.504	/places/177486/cambete
50100	Cambodunum	47.727	10.327	/places/187335/cambodunum
50103	Capsa	34.413	8.79	/places/324684/capsa
50122	Clusium	43.017	11.948	/places/413096/clusium
50124	Augusta Treverorum	49.754	6.646	/places/108894/col-augusta-treverorum
50105	Carnuntum	48.113	16.868	/places/128376/carnuntum
50139	Cyrrhus	36.735	36.949	/places/658446/cyrrus
50133	Coriosopitum	54.978	-2.029	/places/89152/coriosopitum
50137	Curia	46.849	9.531	/places/187357/curia
50142	Decetia	46.828	3.461	/places/138326/decetia
50182	Genava	46.203	6.139	/places/177528/genava
50148	Diana Veteranorum	35.694	6.189	/places/334536/diana-veteranorum
50149	Dierna	44.725	22.396	/places/207078/dierna
50168	Endidae	46.318	11.274	/places/187368/endidae
50140	Damascus	33.512	36.309	/places/678106/damascus
50218	Klaudianon	26.799	33.486	/places/766375/klaudianon
50220	Lacobriga	42.339	-4.602	/places/236501/lacobriga
50213	Jerusalem	31.777	35.234	/places/687928/ierusalem
50222	Lambaesis	35.492	6.256	/places/334570/lambaesis
50197	Hierasykaminos	23.069	32.683	/places/795815/hierasykaminos
50211	Iulium Carnicum	46.461	13.026	/places/187430/iulium-carnicum
50215	Kapitolias	32.598	35.858	/places/678224/kapitolias
50189	Heliopolis	30.132	31.285	/places/727117/heliopolis
50219	Flaviopolis	40.812	32.165	/places/844991/krateia
50192	Herakleopolis	29.086	30.938	/places/736920/herakleopolis
50251	Mediolanum	45.464	9.188	/places/383706/mediolanum
50263	Naissus	43.316	21.894	/places/207303/naissus
50253	Melitene	38.25	37.25	/places/629039/melitene
50242	Lutetia	48.856	2.342	/places/109126/lutetia
50248	Mariana	38.547	-2.927	/places/265965/mariana
50258	Mounesis	24.684	30.606	/places/776216/mounesis
50262	Myos Hormos	26.157	34.244	/places/786069/myos-hormos
50224	Lancia	42.534	-5.414	/places/236505/lancia
50228	Lauriacum	48.221	14.466	/places/118802/lauriacum
50231	Limonum	46.587	0.343	/places/138422/limonum
50270	Nemetacum	50.293	2.782	/places/109194/nemetacum
50236	Lousonna	46.519	6.632	/places/177565/lousonna
50298	Penne Locos	46.398	6.926	/places/177602/penne-locos
50295	Pax Iulia	38.016	-7.865	/places/256358/pax-iulia
50279	Ocriculum	42.412	12.467	/places/413231/ocriculum
50277	Noviomagus	49.317	8.431	/places/109224/noviomagus
50299	Perdices	35.932	5.39	/places/334608/perdices
50293	Parthanum	47.492	11.086	/places/187505/parthanum
50314	Pons Aeni	47.856	12.124	/places/187516/pons-aeni
50313	Pompelo	42.818	-1.644	/places/246567/pompelo
50302	Petra	30.326	35.468	/places/697725/petra
50304	Philadelpheia	31.931	35.926	/places/697728/philadelpheia
50315	Pons Drusi	46.497	11.358	/places/187518/pons-drusi
50306	Philippopolis	42.144	24.75	/places/216927/philippopolis
50309	Placentia	45.052	9.699	/places/383741/placentia
50310	Poetovio	46.42	15.87	/places/197446/poetovio
50308	Pistoriae	43.932	10.919	/places/403254/pistoriae
50316	Porolissum	47.23	23.127	/places/207361/porolissum
50338	Samosata	37.565	38.471	/places/658587/samosata
50340	Sardis	38.488	28.04	/places/550867/sardis
50173	Ferentinum	41.693	13.253	/places/432830/ferentinum
50342	Satala	40.029	39.654	/places/874684/satala
50343	Savaria	47.235	16.622	/places/197498/savaria
50344	Scarbantia	47.685	16.583	/places/197501/scarbantia
50339	Santicum	46.616	13.849	/places/187537/santicum
50180	Galacum	54.172	-2.59	/places/89215/galacum
50206	Iol Caesarea	36.607	2.197	/places/295279/iol-caesarea
50204	Ilium	39.949	26.344	/places/550595/ilium
50207	Isca	50.5	-3.5	/places/79531/isca
50223	Lampsacus	40.347	26.699	/places/501570/lampsacus
50216	Katabolos	36.908	35.989	/places/658506/katabolos
50214	Kallipolis	40.41	26.684	/places/501450/kallipolis
50307	Pisae	43.716	10.397	/places/403253/pisae
50301	Perinthus	40.971	27.953	/places/511357/perinthus
50311	Pola	44.87	13.841	/places/197448/pola
50312	Pompeii	40.749	14.485	/places/433032/pompeii
50303	Petuaria	53.688	-0.591	/places/79639/petuaria
50430	Heraclea Pontica	41.283	31.419	/places/844944/heraclea
50405	Tyrus	33.272	35.198	/places/678437/tyrus
50401	Trapezus	41.003	39.718	/places/857359/trapezus
50411	Venta Icenorum	52.578	1.288	/places/79735/venta
50417	Vibo Valentia	38.676	16.098	/places/452337/vibo-valentia
50347	Sebasteia	39.75	37.015	/places/629075/sebasteia
50346	Scythopolis	32.61	35.477	/places/678378/scythopolis
50350	Serdica	42.723	23.343	/places/207439/serdica
50355	Singara	36.404	42.219	/places/874699/singara
50352	Sicca Veneria	36.179	8.71	/places/315152/sicca-veneria
50348	Segusio	45.138	7.048	/places/167919/segusio
50351	Servitium	45.151	17.256	/places/197509/servitium
50117	Chalcedon	40.983	29.026	/places/520988/chalcedon
50024	Antiochia	36.202	36.158	/places/658381/antiochia
50107	Carthago	36.847	10.313	/places/314921/carthago
50129	Constantinopolis	41.125	28.875	/places/520998/constantinopolis
50429	Lugdunum	45.759	4.819	/places/167717/col-copia-claudia-augusta-lugdunum
50026	Apamea	35.557	36.401	/places/668335/apamea
50029	Claudia Aprensis	40.969	27.065	/places/511153/aproi
50073	Berytus	33.899	35.521	/places/678060/berytus
50108	Carthago Nova	37.606	-0.991	/places/265849/carthago-nova
50431	Laodicea ad Lycum	37.855	29.136	/places/638955/laodicea-ad-lycum
50031	Aquae Sextiae	43.526	5.445	/places/148053/col-aquae-sextiae
50086	Brundisium	40.636	17.939	/places/442509/brundisium
50110	Castrum Truentinum	42.914	13.904	/places/413074/castrum-truentinum
50016	Albulae	35.302	-1.145	/places/285412/albulae
50032	Aquae Sulis	51.381	-2.357	/places/79299/aquae-sulis
50084	Flavium Brigantium	43.371	-8.396	/places/236465/brigantium
50121	Civitas Namnetum	47.215	-1.557	/places/138298/civitas-namnetum
50169	Ephesus	37.94	27.341	/places/599612/ephesus
50172	Faventia	44.286	11.884	/places/393420/faventia
50064	Banasa	34.602	-6.115	/places/275599/banasa
50076	Claudiopolis	40.756	31.586	/places/844879/bithynion
50087	Bulla Regia	36.556	8.751	/places/314912/bulla-regia
50183	Genua	44.407	8.934	/places/383664/genua
50185	Gesoriacum	50.725	1.615	/places/109008/gesoriacum
50193	Herdoniae	41.317	15.628	/places/442613/herdoniae
50196	Hierakonpolis	31.038	30.347	/places/727126/hierakonpolis
50177	Fregellanum	41.546	13.513	/places/432847/fregellanum
50089	Burnum	44.032	15.994	/places/197184/burnum
50090	Burrio	51.704	-2.903	/places/79360/burrio
50102	Canusium	41.222	16.066	/places/442525/canusium
50069	Beneventum	41.13	14.781	/places/432721/beneventum
50128	Conimbriga	40.194	-8.408	/places/236443/conimbriga
50135	Cuicul	36.315	5.738	/places/305068/cuicul
50136	Cumae	40.847	14.056	/places/432808/cumae
50141	Darnis	32.769	22.642	/places/373780/darnis
50144	Dertona	44.897	8.865	/places/383633/dertona
50227	Larissa	39.633	22.424	/places/540905/larissa
50237	Luca	43.843	10.508	/places/403234/luca
50241	Luna	44.066	10.031	/places/403235/luna
50243	Lydda	31.966	34.892	/places/687953/lydda
50247	Marcianopolis	43.225	27.585	/places/216878/marcianopolis
50255	Minturnae	41.242	13.769	/places/432940/minturnae
50268	Neapolis	40.84	14.253	/places/433014/neapolis
50271	Nicaea	40.43	29.714	/places/511268/nicaea
50297	Pelusium	31.05	32.6	/places/727192/pelusium
50225	Laodicea	35.641	35.794	/places/668290/laodicea
50233	Lixus	35.199	-6.11	/places/275666/lixus
50234	Loium	49.523	0.724	/places/109120/loium
50240	Luguvalium	54.895	-2.934	/places/89234/luguvalium
50250	Massilia	43.297	5.382	/places/148127/massalia
50267	Naucratis	30.901	30.592	/places/727169/naucratis
50256	Misenum	40.786	14.085	/places/432941/misenum
50266	Narona	43.081	17.628	/places/197400/narona
50269	Nemausus	43.835	4.36	/places/148142/nemausus
50272	Nicomedia	40.766	29.916	/places/511337/nicomedia
50273	Nicopolis	39.008	20.736	/places/531013/nicopolis
50280	Odessus	43.212	27.909	/places/216904/odessus
50291	Paraetonium	31.35	27.237	/places/716615/paraetonium
50230	Lepcis Magna	32.637	14.292	/places/344448/lepcis-magna
50317	Portus	41.78	12.258	/places/423012/portus
50278	Nuceria	40.743	14.674	/places/432985/nuceria-alfaterna
50371	Summus Pyreneus (West)	43.02	-1.324	/places/246671/summus-pyreneus
50336	Salona	43.54	16.483	/places/197488/salona
50353	Side	36.776	31.398	/places/639105/side
50362	Sitifis	36.237	5.41	/places/305153/sitifis
50363	Smyrna	38.25	27.25	/places/550893/smyrna
50377	Tarentum	40.469	17.24	/places/442810/tarentum
50378	Tarracina	41.291	13.249	/places/433143/tarracina
50380	Tarsus	36.916	34.901	/places/648789/tarsus
50389	Thessalonica	40.626	22.956	/places/491741/thessalonica
50396	Tingi	35.788	-5.81	/places/275736/tingi
50305	Philippi	41.014	24.283	/places/501482/philippi
50334	Saldae	36.74	5.058	/places/305142/saldae
50335	Salernum	40.678	14.766	/places/433075/salernum
50238	Lugdunum Cananefatium	52.161	4.49	/places/99003/lugdunum
50345	Scodra	42.074	19.528	/places/481986/scodra
50349	Senia	44.99	14.901	/places/197505/senia
50354	Siga	35.24	-1.455	/places/285521/siga
50357	Sinuessa	41.25	14.25	/places/433122/sinuessa
50358	Sipontum	41.607	15.896	/places/442797/sipontum
50368	Sufasar	36.192	2.515	/places/295346/sufasar
50383	Tergeste	45.649	13.772	/places/187578/tergeste
50386	Thebae	38.322	23.319	/places/541138/thebae
50138	Cyrene	32.823	21.857	/places/373778/cyrene
50300	Pergamum	39.131	27.185	/places/550812/pergamum
50050	Athenae	38.032	23.655	/places/579885/athenae
50282	Oescus	43.698	24.482	/places/216907/oescus
50088	Burdigala	44.837	-0.577	/places/138248/burdigala
50045	Arupium	44.849	15.269	/places/197143/arupium
50109	Casinum	41.493	13.831	/places/432764/casinum
50205	Interpromium	42.244	13.934	/places/413182/interpromium
50104	Capua	41.086	14.25	/places/432754/capua
50113	Caudium	41.064	14.641	/places/432773/caudium
50217	Kellis	25.549	28.908	/places/776189/kellis
50281	Oea	32.898	13.175	/places/344456/oea
50320	Ptolemais	32.708	20.951	/places/373879/ptolemais
50246	Mampsoukrenai	37.073	34.886	/places/648704/mampsoukrenai
50007	Aeclanum	41.043	14.994	/places/442451/aeclanum
50143	Delphi	38.482	22.498	/places/540726/delphi
50245	Magnesia	37.853	27.533	/places/599778/magnesia-ad-maeandrum
50033	Aquae Terebellicae	43.733	-1.06	http://it.wikipedia.org/wiki/Tarbelli
50522	Aufidus	41.36	16.21
50744	Toletum	0.0	0.0
50741	Krane	0.0	0.0
50755	Selinous	0.0	0.0
50742	Horreum Margi	0.0	0.0
50743	Boiodurum	0.0	0.0
50037	Arausio	44.138	4.81	http://en.wikipedia.org/wiki/Arausio
50434	Vorgium	0.0	0.0
50459	Divodurum	0.0	0.0
50460	Condate	0.0	0.0
50473	Maiensis Statio	0.0	0.0
50443	Phiara	0.0	0.0
50630	Pedalion Pr.	34.96	34.08
50452	Paphos	0.0	0.0
50678	Mothis	0.0	0.0
50470	Salmantica	0.0	0.0
50613	Rhodos	36.44	28.23
50619	Prusias	40.4325	29.1564
50337	Samarobriva	49.892	2.299
50461	Rotomagus	0.0	0.0
50553	Petras Mikros	32.17	23.45
50568	Petras Megas	31.75	25.09
50618	Salsovia	45.0665	29.124
50609	Proconnesus	40.5917	27.5557
50642	Pyramos (river)	36.57	35.56
50471	Segedunum	0.0	0.0
50759	Mouth of Witham	0.0	0.0
50761	Populonium	0.0	0.0
50762	Palinurus Pr.	0.0	0.0
50444	Augustonemetum	0.0	0.0
50586	Tenedos	39.82	26.03
50466	Lamia	0.0	0.0
50518	Titius (river)	43.72	15.86
50418	Vienna	45.525	4.879	classical
50516	Messana	38.1923	15.5566
50588	Chios	38.37	26.14
50454	Seleukeia Pieria	0.0	0.0
50453	Salamis	0.0	0.0
50455	Syracusae	0.0	0.0
50507	Selinus	37.5828	12.8251
50257	Mogontiacum	50.0	8.271	http://en.wikipedia.org/wiki/Mainz
50437	Perge	0.0	0.0
50719	Tripolis	0.0	0.0
50445	Augustoritum	0.0	0.0
50394	Tubusuctu	36.669	4.828
50756	Palma	0.0	0.0
50284	Omboi	24.467	32.95	http://en.wikipedia.org/wiki/Kom_Ombo
50410	Venusia	40.963	15.815
50594	Sestus	40.2284	26.4172
50436	Cibyra	0.0	0.0
50450	Dianium	0.0	0.0
50448	Ebusus	0.0	0.0
50439	Myra	0.0	0.0
50451	Olbia	0.0	0.0
50438	Phaselis	0.0	0.0
50440	Patara	0.0	0.0
50441	Xanthos	0.0	0.0
50472	Ulpiana	0.0	0.0
50486	Caralis	39.2149	9.10952
50482	Igilgili	36.8216	5.76666
50467	Naupactus	0.0	0.0
50491	Thaenae	34.67	10.7
50505	Lilybaeum	37.7984	12.4375
50469	Lissus	0.0	0.0
50512	Melita	35.88	14.4
50539	Leucas	38.83	20.71
50523	Lokroi Epizephyrioi	38.24	16.26
50232	Lindum	53.25	-0.559
50463	Iuliobriga	0.0	0.0
50547	Tainaron Pr.	36.39	22.48
50564	Thasos	40.78	24.71
50592	Mytilene	39.21	26.31
50628	Lapethos	35.27	33.86
50597	Samos	37.69	26.94
50620	Tyras	46.2009	30.3505
50641	Theodosia	45.0461	35.3788
50650	Tanais	47.2678	39.258
50186	Glevum	51.875	-2.264
50725	Neapolis (Thrace)	0.0	0.0
50379	Tarraco	41.12	1.251
50682	Ammon	0.0	0.0
50660	Apollonopolis Magna	0.0	0.0
50661	Krokodilopolis	0.0	0.0
50674	Latopolis	0.0	0.0
50690	Oasis Parva	0.0	0.0
50700	Qasr Farafra	0.0	0.0
50449	Thabraca	0.0	0.0
50432	Boubastis	0.0	0.0
50462	Iuliobona	0.0	0.0
50442	Amaseia	0.0	0.0
50446	Amastris	0.0	0.0	Ports along
50458	Amisus	0.0	0.0
50021	Ammaedara	35.567	8.467	http://en.wikipedia.org/wiki/Ha%C3%AFdra
50447	Attalea	0.0	0.0
50493	Mercurii Pr.	37.0616	11.0133
50474	Portus Magnus	35.8079	-0.266018
50489	Ilva	42.7434	10.2397
50456	Portus Pachyni	0.0	0.0
50483	Metagonium Pr.	37.0891	6.46696
50476	Colubraria	39.8982	0.685189
50485	Galata	37.5271	8.92862
50492	Meninge	33.68	10.92
50487	Gallicum Fretum	41.3874	9.1594
50572	Rheneia	37.42	25.21
50070	Berenice	23.91	35.474	http://en.wikipedia.org/wiki/Berenice_Troglodytica
50457	Kriou Metopon	0.0	0.0
50515	Cephalae Pr.	32.37	15.21
50502	Atria	45.05	12.07
50495	Clipea	36.84	11.11
50468	Confluentes	0.0	0.0
50499	Cossyra	36.83	11.94
50498	Caput Vada	35.23	11.16
50504	Brundulum	45.19	12.31
50513	Camarina	36.85	14.45
50187	Hadrianoupolis	41.684	26.567
50501	Maritima	37.97	12.06
50509	Tiliaventum (river)	45.64	13.1
50537	Corcyra	39.59	19.92
50534	Aulon	40.51	19.42
50531	Automalax	30.25	19.13
50520	Salapia	41.39	16.02
50527	Kallipolis-Anxa	40.06	17.99
50530	Hydruntum	40.15	18.49
50540	Zacynthus	37.78	20.9
50533	Acroceraunia Pr.	40.44	19.32
50542	Alpheos (river)	37.61	21.45
50521	Heracleum Pr.	37.93	16.06
50541	Ichthys Pr.	37.65	21.32
50524	Lacinium Pr.	39.03	17.2
50150	Thebai	25.702	32.652
50529	Sallentinum Pr.	39.8	18.36
50535	Apollonia (Epirus)	40.77	19.43
50528	Epidaurum	42.58	18.22
50557	Sounion Pr.	37.65	24.03
50549	Corinthus	37.91	22.88
50558	Kaudos	34.86	24.06
50555	Chalcis	38.46	23.59
50190	Heliopolis (Baalbek)	34.015	36.203
50551	Chersonesos Akra	32.61	23.12
50545	Apollonia-Sozousa	32.93	21.75
50562	Geraistos	37.98	24.55
50548	Gythion	36.76	22.57
50569	Hephaistia	39.92	25.14
50556	Kimaros Pr.	35.63	23.6
50567	Kardamis	31.92	25.04
50554	Kriou Metopon Pr.	35.27	23.58
50552	Malea Pr.	36.44	23.2
50544	Patrae	38.26	21.74
50559	Athos Mons	40.26	24.22
50577	Chersonasos	35.32	25.39
50590	Sigeion	40.01	26.2
50573	Delos	37.4	25.27
50229	Legio VII	42.606	-5.57
50582	Kadiston Mons	35.34	25.77
50621	Olbia (Borysthenes)	46.6919	31.9016
50718	Amphipolis	0.0	0.0
50627	Chersonesos	44.6116	33.4933
50612	Cyzicus	40.3813	27.8923
50611	Apollonia Pontica	42.4172	27.6965
50625	Amathous	34.71	33.13
50614	Caunus	36.83	28.63
50602	Potidaion	35.51	27.21
50610	Bargylia	37.19	27.59
50604	Kos	36.89	27.29
50606	Cnidus	36.69	27.37
50603	Myndos	37.08	27.24
50631	Corycus	36.46	34.15
50624	Anemurium	36.02	32.8
50608	Halicarnassus	37.04	27.43
50599	Parium	40.4205	27.0691
50598	Trogilion Pr.	37.67	27.02
50622	Akamas Pr.	35.11	32.28
50632	Cinolis	41.9634	34.1637
50626	Karambis Pr.	42.0136	33.3697
50617	Mouth of Pontus	41.2123	29.1239
50623	Kalos Limen	45.5209	32.7033
50651	Dioscurias	42.9933	41.0031
50646	Pantikapaion	45.2385	36.4141
50677	Mons Porphyrites	0.0	0.0
50649	Kotyora	41.0002	37.8752
50647	Themiskyra	41.2152	36.9677
50634	Kleides Pr.	35.7	34.59
50639	Sinope	42.0492	35.0419
50637	Apollonia	32.2128	34.816
50644	Myriandros	36.59	36.19
50648	Gorgippia	44.8922	37.3103
50636	Ioppe	32.0545	34.7511
50643	Byblos	34.12	35.64
50341	Sarmizegethusa	45.623	23.31	http://en.wikipedia.org/wiki/Sarmizegetusa_Regia
50713	Malaca	0.0	0.0
50412	Venta	51.063	-1.317	http://en.wikipedia.org/wiki/Venta_Belgarum
50464	Portus Blendium	0.0	0.0
50546	Akitas Pr.	36.72	21.88
50714	Panormus	0.0	0.0
50716	Aleria	0.0	0.0
50717	Demetrias	0.0	0.0
50654	Raphia	34.2519	31.2886
50715	Agrigentum	0.0	0.0
50658	Azotus Paralios	34.65	31.8
50652	Phasis	42.15	41.6674
50720	Forum Appii	0.0	0.0
50040	Arelate	43.677	4.628	http://en.wikipedia.org/wiki/Arles
50094	Caesarea Maritima	32.5	34.9	http://en.wikipedia.org/wiki/Caesarea_Maritima
50101	Camulodunum	51.892	0.898	http://en.wikipedia.org/wiki/Camulodunum
50465	Dessobriga	0.0	0.0
50264	Narbo	43.214	3.0
50249	Mamucio	53.481	-2.342
50374	Tacape	33.883	10.099
50381	Teanum	41.255	14.056
50593	Astypaleia	36.55	26.35
50758	Samonion Pr.	0.0	0.0
50538	Euesperides	32.12	20.08
50325	Castra Regina	49.017	12.083	http://en.wikipedia.org/wiki/Regensburg
50235	Londinium	51.513	-0.089	/places/79574/londinium
50130	Coptos	25.977	32.798	/places/786010/coptos
50775	Nisyros	27.172056	36.587875	http://pleiades.stoa.org/places/599829/
50776	Amorgos	25.9	36.83	http://pleiades.stoa.org/places/599484
50777	Anaphe	25.8540694	36.3498205	http://pleiades.stoa.org/places/599492/
50779	Ceos	24.333333	37.616667	http://pleiades.stoa.org/places/570348
50780	Corseae	26.5	37.566	http://pleiades.stoa.org/places/599726
50783	Icaros	26.059	37.6215	http://pleiades.stoa.org/places/599667
50784	Imbros	25.844444	40.160833	http://pleiades.stoa.org/places/501439
50785	Ios	25.333333	36.716667	http://pleiades.stoa.org/places/599673
50786	Kerea	25.75	36.75	http://pleiades.stoa.org/places/599708
50787	Kimolos	24.55	36.8	http://pleiades.stoa.org/places/589868
50789	Lebinthos	26.459	37.005	http://pleiades.stoa.org/places/599755
50790	Leros	23.625	37.875	http://pleiades.stoa.org/places/580012
50791	Miletus	27.2756764	37.5312131	http://pleiades.stoa.org/places/599799/
50792	Mykonos	25.37	37.44	http://pleiades.stoa.org/places/599808
50795	Patmos	26.5578532	37.3157746	http://pleiades.stoa.org/places/599872
50778	Andros	24.86	37.85	http://pleiades.stoa.org/places/589693
50793	Naxos	25.378	37.103	http://pleiades.stoa.org/places/599822/
50782	Donousa	25.8	37.1	http://pleiades.stoa.org/places/599596/
50788	Kinaros	26.289	36.98	http://pleiades.stoa.org/places/599715
50781	Cythnos	24.416	37.383	http://pleiades.stoa.org/places/570403
50796	Skyllaion Pr.	23.518	37.438	http://pleiades.stoa.org/places/570679
50797	Siphnos	24.666667	36.983333	http://pleiades.stoa.org/places/590049
50798	Syros	24.92	37.43	http://pleiades.stoa.org/places/590067
51177	Noviomagus	0.0	0.0
51176	Isca	0.0	0.0
50801	Thera	25.433333	36.416667	http://pleiades.stoa.org/places/599973
51175	Venta	0.0	0.0
51173	Moridunum	0.0	0.0
51172	Ratae	0.0	0.0
50800	Tenos	25.116	37.553	http://pleiades.stoa.org/places/590074
51171	Cironium	0.0	0.0
50799	Telos	27.336	36.433	http://pleiades.stoa.org/places/599961
51170	Durovernum	0.0	0.0
50550	Isthmia	22.987	37.941
