# Supplementary material for: Spatial constraints on the diffusion of religious innovations: The case of early Christianity in the Roman Empire
Source: PLoS One. 2018 Dec 26;13(12):e0208744. doi: 10.1371/journal.pone.0208744 (PMC6306252; doi:10.1371/journal.pone.0208744)
Supplement: S2 File — Source and destination cities (nodes) are identified with unique ORBIS id. Edges are weighted by the default cost estimated by the ORBIS model. (CSV) [file pone.0208744.s007.csv]

# Edge list of the travel network.
# from	to: ORBIS id of the source and destination cities (nodes)
# cost: default travel cost from ORBIS
from	to	cost
50176	50250	1.16160387045235
50176	50183	1.54543677964036
50176	50031	3.6945114084347
50177	50173	0.931265783637275
50177	50109	0.95788131522266
50178	50304	0.807769648688829
50178	50346	2.02092950225261
50179	50011	0.936457761925019
50179	50516	13.3161329851628
50179	50486	10.2252851311391
50179	50199	0.423906830494495
50179	50713	2.57181296541497
50179	50283	3.31174694098813
50179	50396	0.570632583862376
50180	50240	2.953632758416282
50180	50160	5.100185590827181
50180	50147	5.2190934255429156
50180	50180	1.787326148453446
50180	50133	4.85002256073876
50180	50409	9.609178842156801
50180	50249	2.8989786485405
50180	51172	9.97703414649359
50180	50421	10.161529447489709
50181	50654	0.276474984729436
50181	50302	6.09058200854566
50181	50046	0.192234722868353
50182	50418	4.92446645994841
50182	50003	2.70640249813394
50182	50236	1.99527439919678
50183	50144	2.03092291605113
50183	50241	0.763587297190728
50183	50176	1.55151397251823
50184	50153	3.42206579777025
50184	50023	4.04243862025379
50185	50337	3.55020381141905
50185	50462	1.11770319645037
50185	50238	1.79667807618617
50185	50330	0.516731493365557
50185	50235	1.08888517299359
50185	50270	3.33074963344297
50185	50303	3.11074124641482
50186	50032	1.96727635579346
50186	51171	0.930495881166231
50186	51173	5.637671942097319
50186	51175	2.0708189410949043
50186	50186	1.283210596137848
50186	50207	0.396012946364451
50186	50090	5.030935574995
50186	50365	3.04178070695118
50186	50421	3.98262457390288
50187	50146	8.97155192456855
50187	50187	5.31078040315378
50187	50301	4.97390884887239
50187	50306	6.08631118490392
50188	50369	5.35570595280926
50188	50498	0.65200156114399
50188	50107	4.89270288916278
50188	50374	10.2351087080676
50188	50495	0.766797098383861
50189	50297	5.59911077626038
50189	50254	1.08733232018333
50190	50140	2.58236031001086
50190	50164	3.34703227061072
50191	50296	4.39825119400499
50191	50191	11.7927982086641
50191	50159	7.04695266224519
50191	50367	2.91111311361623
50191	50535	7.14982899131051
50192	50288	0.801761222755165
50192	50028	0.397522037634586
50192	50661	0.914672746332196
50193	50009	1.68139439965984
50193	50102	1.30610618523159
50194	50288	0.909753024076811
50194	50244	1.49817267905948
50195	50217	5.48174257200951
50195	50258	2.8534319970227
50196	50017	0.516740767998786
50196	50267	0.252087356635089
50196	50297	4.29799440165015
50197	50373	1.08003857972031
50198	50384	2.46807232489633
50198	50449	0.591457900271723
50198	50483	0.904103561075924
50198	50391	2.65364960969495
50198	50329	0.763665656818875
50199	50208	0.237449209008992
50199	50011	0.907382831102013
50199	50179	0.408252379565444
50199	50131	3.5931229297969
50200	50129	2.35164842441772
50200	50627	2.39847552267412
50200	50403	4.832726811897058
50200	50200	1.606443779196336
50200	50618	0.52966077791687
50200	50620	1.73011723567897
50200	50158	6.775126780822618
50200	50399	0.303363963151481
50201	50518	0.538248610275482
50201	50022	1.11014540119331
50201	50201	3.62856716482864
50201	50089	2.16362589365085
50201	50311	1.20300802199327
50201	50349	0.932615161710988
50201	50045	3.86296715485306
50202	50025	4.80343293892038
50202	50404	6.99842441861758
50203	50379	2.85568458767336
50203	50285	3.50110247851584
50204	50019	0.771936259124389
50204	50223	2.12827853209003
50205	50049	1.26968806800372
50205	50132	0.597576490409944
50206	50368	2.44993682976437
50206	50448	1.62445762665475
50206	50449	3.58066507705097
50206	50474	1.58260562373209
50206	50108	2.04834831483222
50206	50334	1.70017642188565
50207	50090	0.469078086932682
50207	50147	3.46158575513942
50207	50156	3.89601048857297
50207	50186	0.339267017818893
50207	51175	0.467741827065453
50208	50208	11.88597264719162
50208	50295	6.479171013669544
50208	50011	6.76300748230324
50208	50163	5.8498436928084
50208	50199	0.237449209008992
50209	50034	1.43225628294596
50209	50020	1.42686614861722
50209	50402	5.55982352197481
50210	50096	2.19626164561554
50210	50121	0.755078309916589
50210	50460	3.92156822950076
50211	50339	3.056836064420212
50211	50211	1.011009161896924
50211	50004	1.382699155093162
50211	50013	1.80868223126115
50212	50314	2.85812076810325
50212	50287	2.94187801743976
50213	50346	3.34819331400991
50213	50165	0.853915982665715
50213	50074	1.43854696842262
50214	50594	0.437194031509254
50214	50223	0.125
50214	50301	1.17741443450102
50214	50029	2.62544222410873
50215	50304	3.958676673046819
50215	50080	2.161949247719409
50215	50346	1.49950116332318
50215	50140	3.74440545433693
50215	50215	1.808013143614538
50216	50644	0.311422274005816
50216	50642	0.42715672845566
50216	50380	3.40134890938894
50217	50195	5.48174257200951
50217	50678	0.478699485529756
50218	50130	4.71366706014567
50219	50076	1.70614902439922
50219	50023	4.48691952242771
50220	50465	0.800350761265274
50220	50289	2.23332667260832
50221	50427	1.3784068111394
50221	50148	0.746487723437373
50222	50385	0.660772031097037
50222	50148	2.32256047298871
50223	50204	2.12827853209003
50223	50214	0.125
50223	50590	0.461482011110883
50223	50599	0.399792722650289
50224	50289	0.333428680317567
50224	50229	0.509746417361533
50225	50225	4.14101391639614
50225	50454	0.544352631690725
50225	50024	2.87483741105333
50225	50026	3.7012088325669
50225	50139	6.88247012217509
50225	50719	0.813296022174142
50226	50049	3.40220075947303
50226	50358	3.03732441043245
50227	50466	3.36197272063548
50227	50389	5.09095716120389
50228	50420	1.52007548838043
50228	50743	2.21577127903851
50228	50116	3.31812867495196
50228	50287	1.29760326418465
50229	50224	0.509746417361533
50230	50515	0.690018374568365
50230	50456	2.81378405232539
50230	50281	0.851284006768677
50230	50538	3.06815595472035
50230	50107	4.26560619302218
50230	50492	2.10673060681472
50230	50319	7.73490141430721
50231	50252	4.13497391369229
50231	50061	5.97555529261097
50232	50160	3.4539799019225
50232	50411	12.653501049767389
50232	51172	2.695165420365496
50232	50101	11.881063198708416
50232	50759	0.442679504405345
50232	50232	1.893731573527836
50232	50409	3.38665473313335
50232	50235	13.026526163487407
50232	50303	1.709990529107948
50232	50415	14.366869127747258
50233	50064	2.23413785758173
50233	50396	0.664390057967627
50233	50333	0.969305236038679
50234	50461	0.973118819474836
50234	50462	0.113129263241693
50235	51170	2.929082333573597
50235	50235	0.414790634577094
50235	51172	10.363376717170015
50235	50101	0.495687330462442
50235	50232	13.026526163487407
50235	50185	1.01369031660315
50235	50330	0.584563492456578
50235	50411	5.738811241171375
50235	50098	2.41273667932947
50235	50238	1.90549172539355
50235	50415	1.17400630552676
50236	50424	0.572567560096072
50236	50182	1.99527439919678
50237	50241	1.776261265904558
50237	50307	0.7293045600122681
50237	50308	1.1299193980878
50237	50237	0.786876421281376
50238	50185	2.12628007843575
50238	50235	2.2663074127665
50238	50125	4.57882924599665
50239	50068	3.19930854584399
50239	50398	3.44778327253216
50240	50240	0.372995958654386
50240	50160	5.946112319967815
50240	50147	1.32360979798604
50240	50180	2.953632758416282
50240	50133	2.15792481672693
50241	50241	2.76564611052774
50241	50307	0.335621214378033
50241	50292	3.57471420284984
50241	50237	1.776261265904558
50241	50183	0.845785811284338
50242	50337	4.72256646627213
50242	50115	3.65671445575536
50242	50461	2.0232421931711
50242	50057	5.15782166620119
50243	50636	0.557136355964643
50243	50165	0.585523353720976
50243	50046	1.65178050208944
50243	50094	2.08740002111376
50244	50321	1.81562187574724
50244	50194	0.811510201157216
50245	50400	0.949611470539071
50245	50169	0.706272249962131
50246	50404	3.26680495897635
50246	50380	0.609854998987365
50247	50280	1.36358196070576
50247	50146	4.36366096639656
50248	50744	5.92413094508119
50248	50360	5.31547144000604
50248	50005	6.55484656413031
50248	50111	3.02786230301588
50249	50160	3.36627991743356
50249	50147	1.88555753622232
50249	50180	2.8989786485405
50249	50421	6.846258508146743
50249	50409	6.293907902813836
50249	50249	1.612644584184718
50249	51172	6.661763207150626
50250	50176	1.09561398713151
50250	50264	1.25841390434439
50250	50482	4.19326288039426
50250	50483	4.20426298000389
50250	50040	0.531166257362106
50250	50716	2.88623383854786
50250	50031	0.911878719292784
50251	50251	1.398122515181708
50251	50395	1.269112316651081
50251	50309	0.6000126707778171
50251	50414	5.44373737886103
50251	50127	1.39024291425746
50252	50088	4.06671422096726
50252	50121	6.07463820549815
50252	50231	4.13497391369229
50253	50338	2.11568391654591
50253	50347	6.92240872254915
50253	50126	7.75168515815024
50254	50432	0.59256824253753
50254	50028	1.1684232593723
50254	50189	1.08733232018333
50254	50382	0.667143629358825
50255	50381	0.843657653087176
50255	50357	0.124666666666667
50255	50175	0.224188017163424
50256	50136	0.124666666666667
50256	50322	0.124666666666667
50257	50257	1.83564442941478
50257	50124	4.21047113710037
50257	50277	1.98200592952943
50257	50468	0.749012661304013
50258	50195	2.8534319970227
50258	50150	8.40120298743842
50259	50259	4.38074584199984
50259	50035	5.93165533010569
50259	50356	1.92887055712652
50259	50118	1.13755587488197
50259	50310	6.02873212988304
50259	50343	14.394398260249801
50259	50361	6.18645954643464
50259	50351	7.3351852735653
50260	50352	1.43239832123193
50260	50107	4.11545844151458
50260	50021	3.61268028084871
50261	50292	1.7296061813693
50261	50414	3.15093879490232
50261	50078	1.25947829337492
50262	50130	5.67422450071163
50263	50472	4.32360646564112
50263	50350	4.98648863447915
50263	50742	2.7569310771633
50263	50079	4.11616991023939
50264	50449	4.80522784481399
50264	50487	3.41194510149315
50264	50040	0.875581886826697
50264	50250	1.14963075737017
50264	50167	0.742588187496799
50264	50269	4.48703276251121
50264	50398	4.83104832852792
50265	50366	1.22653436140021
50265	50279	0.435509307528192
50266	50336	0.790991893887117
50266	50528	0.681916783293929
50266	50533	2.0707706524226
50266	50359	10.850536312437715
50266	50152	8.807333429554095
50266	50266	1.61587121303861
50266	50151	5.987113803788075
50267	50432	3.15818272738196
50267	50196	0.189065517476317
50267	50382	0.686261169733316
50268	50312	0.171426988425863
50268	50322	0.224791308196785
50268	50278	1.4023402956399
50269	50040	0.997675751717765
50269	50264	4.48703276251121
50270	50185	3.33074963344297
50270	50063	2.65988409094388
50271	50272	1.96032430817659
50271	50023	10.0031291996811
50272	50129	0.328942476333981
50272	50619	0.579629920070414
50272	50117	2.77621073299096
50272	50599	1.5381920422166
50272	50271	1.96032430817659
50273	50467	0.976383112370455
50273	50539	0.178483151991625
50273	50534	7.85868648921741
50273	50537	0.719555300214358
50274	50347	4.13469429568766
50274	50342	4.56142431366716
50275	50161	7.51696184414468
50275	50002	3.07246425672563
50275	50355	3.38186311384538
50275	50119	2.34070766042368
50276	50282	1.59176850609932
50276	50158	1.43910911671327
50277	50257	0.825835803970598
50277	50370	7.92698323862702
50277	50041	2.11551362172937
50278	50268	1.4023402956399
50278	50335	0.40540676569222
50279	50265	0.435509307528192
50279	50327	0.870885535607415
50280	50611	0.657963069269315
50280	50399	1.10019331611768
50280	50247	1.36358196070576
50281	50331	0.419810924357382
50281	50230	0.812171097386646
50282	50306	6.34137864353474
50282	50276	0.663236877541383
50282	50341	13.529973843225958
50282	50282	21.0741392216904
50282	50154	18.49310484016258
50282	50030	10.848143220221703
50282	50079	3.1998078648912
50283	50128	5.5259211015105105
50283	50179	2.68882842925845
50283	50084	5.15986495607099
50283	50295	5.32935107800665
50283	50011	2.13121949446625
50283	50283	2.261291537447896
50283	50163	9.046440413238301
50284	50660	0.550264579964398
50284	50373	0.647560258191187
50285	50203	3.50110247851584
50285	50093	2.31781943035964
50286	50322	1.21135730664778
50286	50451	1.71444585597962
50286	50501	2.42025533785344
50286	50486	2.63399795989939
50286	50327	0.57677334686237
50286	50134	0.876350183833262
50286	50378	0.773266128819259
50286	50487	1.96342520152996
50286	50107	3.41808612603938
50286	50762	1.72678760605109
50287	50212	2.94187801743976
50287	50743	2.33406591875544
50287	50228	1.29760326418465
50287	50423	6.79825254342302
50288	50192	0.434287328992381
50288	50194	1.6795440444495
50289	50224	0.333428680317567
50289	50048	1.97925746586654
50289	50220	2.23332667260832
50290	50290	11.37335833399944
50290	50388	6.2981145967637
50290	50072	9.54950087681129
50290	50170	6.169433381634793
50290	50364	6.18721464175192
50290	50026	6.900339977507789
50291	50112	1.5741966144718
50291	50017	1.37359826929464
50291	50682	11.0382863727771
50291	50602	2.92802634582644
50292	50241	3.57471420284984
50292	50309	1.93217056967854
50292	50261	1.7296061813693
50293	50408	1.76100848566831
50293	50001	2.18937691576277
50294	50414	2.72784344401561
50294	50020	1.546440080642697
50294	50294	1.499613066459046
50294	50502	2.163662948568073
50295	50208	6.479171013669544
50295	50283	5.32935107800665
50295	50011	1.3562058487811641
50295	50295	1.072369380147468
50296	50389	1.38696936612581
50296	50191	4.39825119400499
50297	50432	1.39439113536008
50297	50017	1.9221180155776
50297	50196	1.79083100068756
50297	50452	2.69072287620515
50297	50123	5.18080315539283
50297	50189	5.59911077626038
50297	50654	0.958572004481411
50298	50424	0.373169882033869
50298	50052	3.20711585924719
50299	50362	1.44063027410179
50299	50427	0.986128698742976
50299	50060	6.54402826445121
50300	50363	3.56115452524213
50300	50340	4.50539255234311
50300	50006	1.66182755015394
50301	50129	0.745025853727077
50301	50612	0.509348665449127
50301	50214	0.901981514473438
50301	50599	0.687237340385038
50301	50187	4.97390884887239
50301	50029	2.64875445795718
50302	50304	6.88495527522606
50302	50008	3.95688833875175
50302	50181	6.09058200854566
50303	50160	1.46612006399961
50303	50759	1.19577253380992
50303	50232	1.709990529107948
50303	50185	2.97696048015689
50303	50471	1.36401934910339
50303	50303	0.165017274084692
50304	50080	2.89018800123436
50304	50304	6.1093402024791
50304	50178	0.807769648688829
50304	50302	6.88495527522606
50304	50215	3.958676673046819
50305	50725	0.641948004540867
50305	50718	1.90891600847342
50306	50146	9.74708270631869
50306	50187	6.08631118490392
50306	50282	6.34137864353474
50306	50306	6.86184196665406
50306	50350	4.71192441911863
50307	50241	0.365240573454574
50307	50307	0.67173269874316
50307	50134	1.13027365415282
50307	50761	0.575316553792141
50307	50237	0.7293045600122681
50307	50174	1.74441804874778
50308	50237	1.1299193980878
50308	50174	1.15261355820289
50309	50144	2.504687580064697
50309	50323	2.6501562698885532
50309	50292	1.93217056967854
50309	50309	0.64192056546287
50309	50395	1.311020211336134
50309	50251	1.440030409866761
50309	50078	3.1595865357914903
50310	50114	1.826491381209718
50310	50259	2.5119717207846
50310	50343	4.33025656456695
50310	50310	2.51002542291108
50310	50423	3.12198103177539
50311	50201	1.15739147797021
50311	50349	0.776438240191199
50311	50022	0.992960275900487
50311	50383	0.732070719560987
50312	50268	0.174728987431702
50312	50335	0.417767485940799
50313	50371	1.13724101513185
50313	50093	5.16821038049159
50313	50422	5.17380347879718
50314	50056	4.20591304839145
50314	50408	2.09438585744493
50314	50212	2.85812076810325
50314	50743	1.35424399631628
50315	50408	3.7654835282697103
50315	50168	0.716071039928549
50315	50315	3.0510019582961
50315	50013	4.75740196611906
50315	50473	0.852518348254216
50316	50318	3.47437521271347
50317	50327	0.547748437437335
50318	50316	3.47437521271347
50318	50030	2.64402424957341
50319	50515	1.07288100003253
50319	50036	1.62412400482953
50319	50230	7.73490141430721
50320	50545	0.640320847661638
50320	50138	3.32478164099871
50320	50538	0.721008448801262
50321	50130	2.34204597325191
50321	50244	0.983461849363091
50322	50256	0.124666666666667
50322	50136	0.213364648515903
50322	50378	0.704605432027807
50322	50268	0.21785397685177
50322	50762	0.682794626323911
50322	50286	1.36114029386127
50323	50323	2.587639688214653
50323	50309	6.36037504773252
50323	50502	2.59951638782992
50323	50504	0.747027346464376
50323	50022	0.951112198203836
50323	50042	0.33532825930079
50323	50078	3.0970699541175897
50323	50383	1.11709008992835
50324	50327	2.38590903103697
50324	50047	3.17152617878629
50325	50370	2.50700945206765
50325	50743	1.22025901171701
50326	50417	0.690441010716384
50326	50762	1.68134243944204
50326	50516	0.124666666666667
50326	50521	0.450716708941764
50327	50720	2.28740221775651
50327	50324	2.38590903103697
50327	50134	4.21482047319226
50327	50393	0.945725148886184
50327	50425	3.36012055648761
50327	50279	2.05393845500781
50327	50317	0.22822851559889
50327	50286	0.240322227859321
50327	50173	2.35144149424265
50328	50354	0.810100411465331
50328	50396	3.18606988586718
50329	50120	2.29622436054689
50329	50483	0.326118202865281
50329	50334	6.73346287641421
50329	50198	0.692586794641075
50330	51170	0.6364289560074631
50330	50101	0.519373403589964
50330	50185	0.547723404716719
50330	50330	0.221864410732804
50330	50235	0.665216577284654
50330	50412	2.04854082742764
50331	50281	0.414494535135555
50331	50492	1.15432092117904
50331	50374	9.02044105863894
50332	50145	1.13389254588673
50332	50450	0.597441607780491
50332	50379	1.3746074864815
50332	50005	4.27050686901992
50333	50064	3.17763051211535
50333	50233	1.3187636467691
50333	50396	1.85734217482638
50334	50329	6.73346287641421
50334	50482	0.494593953586295
50334	50394	0.862399587769987
50334	50206	1.73130184197974
50335	50312	0.428935650657791
50335	50417	10.1494172500497
50335	50278	0.40540676569222
50336	50049	1.4999379731947
50336	50034	2.67756750284516
50336	50533	2.58924558806857
50336	50518	0.660912481322002
50336	50089	2.70200957097386
50336	50266	0.761667515742762
50336	50358	1.43450697626387
50336	50351	6.96735254879796
50337	50185	3.55020381141905
50337	50242	4.72256646627213
50337	50054	3.17248377262959
50338	50161	1.73080292821459
50338	50428	0.977374732702891
50338	50253	4.71201302167553
50339	50211	3.056836064420212
50339	50004	3.42852605761645
50339	50339	5.1026629669435
50339	50423	1.51225418094035
50340	50153	12.0911756558709
50340	50363	2.84884112290886
50340	50300	4.50539255234311
50341	50392	1.62638001437491
50341	50154	6.079740303552477
50341	50282	13.529973843225958
50341	50341	1.116609306615854
50341	50030	3.303977841757259
50342	50401	4.18558797324922
50342	50274	4.56142431366716
50343	50259	14.394398260249801
50343	50085	4.49203973843587
50343	50310	4.33025656456695
50343	50343	6.39362896226102
50343	50344	1.72716921054502
50343	50105	5.86375713315112
50343	50035	7.309652254987615
50344	50105	1.86823117753311
50344	50420	2.13558549220927
50344	50343	1.72716921054502
50345	50472	5.74932894321389
50345	50345	0.862615737404682
50345	50469	1.296001724126909
50345	50151	1.95047736794811
50346	50178	2.02092950225261
50346	50213	3.34819331400991
50346	50094	2.13540672768281
50346	50215	1.49950116332318
50347	50274	4.13469429568766
50347	50443	1.50934543018224
50347	50253	6.92240872254915
50348	50407	4.14253053537819
50348	50055	1.83965651718604
50349	50201	0.900446399101199
50349	50383	4.08494958467466
50349	50045	1.17060510935874
50349	50311	0.820808857809541
50350	50306	4.71192441911863
50350	50367	6.75529892784098
50350	50263	4.98648863447915
50351	50336	6.96735254879796
50351	50361	3.05055354248715
50351	50259	7.3351852735653
50351	50118	4.195224347824384
50351	50351	6.85896223987328
50352	50384	2.2130380716721
50352	50260	1.43239832123193
50353	50624	0.92837292221513
50353	50437	1.89724179081766
50353	50622	1.2086569226858
50353	50447	0.485646018293728
50354	50016	0.966503969301916
50354	50328	0.956848870243824
50354	50474	1.01829027318744
50354	50713	2.30191482883522
50355	50275	3.38186311384538
50355	50119	6.5989128970259
50356	50259	4.62928933710364
50356	50359	2.42509760142363
50356	50419	0.661380168050623
50357	50104	1.29947033995148
50357	50136	0.429592564768627
50357	50255	0.124666666666667
50358	50336	1.49118959724258
50358	50049	1.59160414786665
50358	50226	3.03732441043245
50358	50051	1.77015643410497
50358	50520	0.205593663833603
50359	50528	12.839939764323415
50359	50356	1.14590153022761
50359	50118	2.50204934763801
50359	50359	6.1039025912349
50359	50152	4.0606997083512795
50359	50361	8.71607403978076
50359	50266	10.850536312437715
50359	50151	15.221778903187179
50360	50248	5.31547144000604
50360	50360	9.97556735391696
50360	50058	8.5814981840747
50360	50163	5.69293766740159
50361	50259	6.18645954643464
50361	50118	6.477161085951204
50361	50166	5.79332716068336
50361	50359	3.63169751657531
50361	50361	7.99217325086944
50361	50351	3.05055354248715
50362	50394	2.95944539299643
50362	50299	1.44063027410179
50362	50135	1.13461181150388
50363	50588	0.706533402002056
50363	50169	1.34349871738732
50363	50340	2.84884112290886
50363	50006	1.04988634068245
50363	50300	3.56115452524213
50364	50290	6.18721464175192
50364	50092	3.38412822911749
50364	50119	1.98521436027471
50365	50032	2.737175373854
50365	50098	0.377541614719054
50365	51171	2.108791372711267
50365	50186	3.04178070695118
50365	50365	0.860669891492334
50366	50265	1.22653436140021
50366	50171	4.83715889664651
50367	50350	6.75529892784098
50367	50191	2.91111311361623
50368	50016	12.3994111113234
50368	50060	3.89287203066911
50368	50206	2.44993682976437
50369	50188	5.35570595280926
50369	50390	3.39358344474927
50370	50056	1.06698724553594
50370	50325	1.04458727169485
50370	50277	7.92698323862702
50371	50033	2.96092717389347
50371	50313	1.13724101513185
50372	50068	2.19124272399659
50372	50093	4.62031374524145
50373	50284	0.350761806520226
50373	50197	1.99391737794518
50374	50492	0.615623533472466
50374	50491	0.712563064082935
50374	50188	10.2351087080676
50374	50331	9.02044105863894
50374	50103	4.6767487548558
50375	50154	1.92045290727484
50375	50419	2.03571344577846
50375	50149	0.300567802653524
50375	50079	3.13946227993823
50376	50443	6.28594539057458
50376	50023	5.33843453270536
50377	50410	4.51405578486946
50377	50524	1.07263148344828
50377	50086	2.14786675864979
50377	50527	0.680678977320451
50378	50720	0.473556131930672
50378	50322	0.680202120192501
50378	50286	0.844803992085744
50378	50175	0.301427408359696
50379	50065	0.623496121244837
50379	50756	1.39946663172868
50379	50487	4.13091744318448
50379	50145	0.477807520408457
50379	50203	2.85568458767336
50379	50332	1.3519662899101
50380	50216	3.40134890938894
50380	50246	0.609854998987365
50381	50109	1.26639275679673
50381	50069	2.54000886697825
50381	50255	0.843657653087176
50382	50267	0.514695877299987
50382	50254	0.889524839145099
50383	50034	0.263274753905831
50383	50323	1.17116678020287
50383	50349	4.08494958467466
50383	50311	0.716533062585732
50384	50352	2.2130380716721
50384	50120	4.99810123427701
50384	50198	2.46807232489633
50385	50120	3.49797364694193
50385	50390	5.32367376112418
50385	50222	0.660772031097037
50386	50162	1.54056455356177
50386	50143	2.74489597538131
50387	50390	2.25878666056352
50387	50103	2.31422672454356
50388	50290	6.2981145967637
50388	50140	1.38052584080997
50389	50755	0.856281036621897
50389	50227	5.09095716120389
50389	50296	1.38696936612581
50389	50717	1.40284907348573
50389	50718	3.22942611554125
50389	50559	1.14418913611273
50390	50385	5.32367376112418
50390	50387	2.25878666056352
50390	50021	1.19279799677793
50390	50369	3.39358344474927
50391	50198	2.65364960969495
50391	50087	0.959141943854444
50392	50419	5.15971455607154
50392	50149	2.90251995421335
50392	50341	1.62638001437491
50393	50327	0.945725148886184
50393	50015	2.12679635248765
50394	50362	2.95944539299643
50394	50334	0.862399587769987
50395	50144	1.569915041996551
50395	50395	1.21535806726332
50395	50309	0.546258421390056
50395	50055	3.31855263616095
50395	50251	1.344368265793947
50395	50413	2.29269001601562
50396	50179	0.622089940956073
50396	50328	2.87763970588028
50396	50233	0.561944206115933
50396	50426	7.62134104314177
50396	50474	4.14166855239637
50396	50333	1.42821933005696
50398	50264	4.83104832852792
50398	50435	1.02863413115881
50398	50239	3.44778327253216
50399	50200	0.338644570617242
50399	50280	0.954805735654534
50399	50403	4.954683456493952
50399	50158	6.897083425419512
50399	50399	1.850357068390124
50400	50245	0.949611470539071
50400	50431	4.07512569627293
50401	50649	1.19654640339908
50401	50458	2.03269118285588
50401	50652	1.52316195967086
50401	50342	4.18558797324922
50402	50168	1.1040336989039
50402	50209	5.55982352197481
50402	50414	2.91102904493393
50403	50200	4.832726811897058
50403	50618	1.27051837600857
50403	50403	4.13093765983052
50403	50158	3.61743432465322
50403	50399	4.954683456493952
50404	50202	6.99842441861758
50404	50095	4.45453369976812
50404	50246	3.26680495897635
50404	50039	3.85916648857645
50405	50073	0.570084368257909
50405	50014	0.357859147040931
50406	50418	1.64867772601196
50406	50037	0.886493996468154
50406	50407	4.83870038351119
50407	50040	6.44355463778554
50407	50348	4.14253053537819
50407	50406	4.83870038351119
50408	50408	4.47996509824332
50408	50314	0.872660773935387
50408	50315	3.7654835282697103
50408	50293	1.76100848566831
50408	50013	5.47188353609267
50409	50160	11.710109001149402
50409	51171	4.504068858438662
50409	50180	9.609178842156801
50409	50421	3.21204692302471
50409	50409	1.043330989368786
50409	50232	3.38665473313335
50409	50249	6.293907902813836
50409	50415	3.5645767495302003
50409	51172	0.691489311089672
50409	50147	6.464570932026346
50410	50377	4.51405578486946
50410	50007	2.5333882513688
50411	50411	3.58907508629176
50411	51172	9.990351603449996
50411	50101	1.04676820989478
50411	50759	1.12892950164885
50411	50232	12.653501049767389
50411	50235	5.738811241171375
50411	50415	7.079154205431227
50412	50156	0.822483670892893
50412	50098	1.29309369710341
50412	50412	0.670699384521776
50412	50330	1.75179091932659
50412	50462	1.37810350377229
50413	50395	2.29269001601562
50413	50052	3.65636986912543
50414	50504	0.9735848362727
50414	50402	2.91102904493393
50414	50251	5.44373737886103
50414	50261	3.15093879490232
50414	50294	2.72784344401561
50415	50235	1.17400630552676
50415	50098	3.2125375146480177
50415	51171	5.014313702821601
50415	51172	11.703719681429865
50415	50101	4.617958472498873
50415	50232	14.366869127747258
50415	50409	3.5645767495302003
50415	50411	7.079154205431227
50415	50415	0.54338920485528
50416	50099	4.15734349657902
50416	50091	1.32843049578072
50417	50326	0.727850845984802
50417	50335	10.1494172500497
50418	50182	4.92446645994841
50418	50406	0.686949052504984
50418	50429	0.656994912974118
50419	50392	5.15971455607154
50419	50356	1.5873124033215
50419	50742	3.0933742806364
50419	50375	0.848213935741024
50420	50344	2.13558549220927
50420	50105	0.365141798851421
50420	50116	2.19956093125092
50420	50228	3.64818117211303
50421	50160	12.26245960648231
50421	50421	2.2418930212197
50421	50147	2.12941491087864
50421	50180	10.161529447489709
50421	51173	6.3129761459915
50421	51175	4.850695081034926
50421	50249	6.846258508146743
50421	50186	3.98262457390288
50421	50409	3.21204692302471
50421	51172	3.584281523324793
50421	50090	5.70623977888918
50422	50313	5.17380347879718
50422	50465	3.0435853164693
50422	50097	4.06126673635858
50423	50287	6.79825254342302
50423	50114	3.760339523771398
50423	50339	1.51225418094035
50423	50310	1.30082542990641
50423	50423	6.37772170803444
50424	50298	0.373169882033869
50424	50236	0.572567560096072
50424	50062	1.73220820998485
50425	50122	1.44921468338326
50425	50327	3.36012055648761
50426	50396	7.62134104314177
50427	50299	0.986128698742976
50427	50221	1.3784068111394
50428	50161	2.82818763703277
50428	50338	2.34569935848694
50428	50139	3.41553423053443
50428	50092	0.527839396916625
50429	50418	0.273747880405883
50429	50091	2.77336673277115
50429	50444	4.71729015693177
50430	50129	1.37725962148045
50430	50076	2.19951849451949
50430	50446	0.849370519449538
50430	50639	2.515701608834
50431	50400	4.07512569627293
50431	50027	3.49364515989943
50431	50436	2.98396123276819
50432	50297	1.04579335152006
50432	50267	3.15818272738196
50432	50254	0.790090990050041
50434	50460	4.73310048015457
50435	50088	1.34385524760341
50435	50445	7.09580333176856
50435	50398	2.46872191478115
50436	50441	3.71613667358496
50436	50431	2.98396123276819
50436	50447	4.52081348101134
50437	50353	1.89724179081766
50437	50447	0.534828792309695
50437	50025	8.28633570303355
50438	50439	0.596648719041964
50438	50447	0.314079970290758
50439	50624	1.41261079620699
50439	50440	0.586773309815995
50439	50622	1.39947006460927
50439	50438	0.535955185904655
50440	50017	2.95333041828993
50440	50452	1.8166075451148
50440	50613	0.677250494409799
50440	50614	0.657842633465301
50440	50439	0.519496942903491
50440	50441	0.637627008153238
50440	50622	1.73543459719006
50441	50440	0.637627008153238
50441	50436	3.71613667358496
50442	50458	3.86762679506119
50442	50443	5.13745088135952
50443	50376	6.28594539057458
50443	50442	5.13745088135952
50443	50347	1.50934543018224
50444	50444	6.23539084407736
50444	50061	7.15906158098604
50444	50445	5.3673733931769405
50444	50429	4.71729015693177
50445	50435	7.09580333176856
50445	50444	5.3673733931769405
50445	50445	4.49935594227652
50445	50061	6.29104413008562
50446	50626	0.789946691156743
50446	50627	2.34785577487162
50446	50430	0.756660024102939
50447	50353	0.432687614455814
50447	50436	4.52081348101134
50447	50437	0.534828792309695
50447	50438	0.328542622365507
50448	50476	1.03014012860947
50448	50450	0.86300176638077
50448	50756	0.890231831239272
50448	50206	1.5757735118335
50449	50486	1.61692662960271
50449	50198	0.630236659588787
50449	50264	5.6318117851352
50449	50107	1.21486452265588
50449	50206	3.77549406481083
50449	50485	0.478785472370962
50450	50448	0.855490944965136
50450	50332	0.631662343047833
50450	50108	1.52138508815617
50451	50286	1.71045390805826
50451	50486	1.65141826960026
50451	50487	0.741540914175341
50452	50017	2.66413580509613
50452	50094	1.78341802297004
50452	50297	2.05205854577036
50452	50625	0.600898097576244
50452	50440	2.28274378807683
50452	50073	1.66821103999229
50452	50046	2.07319001261503
50452	50622	0.357670811185905
50452	50719	2.19618842223777
50453	50634	0.521849754615962
50453	50630	0.350307368839304
50454	50024	0.777791148452793
50454	50225	0.520845424360639
50454	50642	0.451017467278568
50454	50644	0.496624248961
50454	50634	0.878234697731465
50455	50456	0.424366830158129
50455	50516	0.810056033991836
50456	50512	0.883100809081874
50456	50513	0.633331975236545
50456	50547	3.71543015287559
50456	50516	1.09697933683337
50456	50230	2.71263035430573
50456	50455	0.411589969508203
50456	50505	2.25258075361674
50456	50554	4.61240992042004
50456	50541	3.30398454796542
50457	50758	1.72171594927178
50458	50401	2.10912747730156
50458	50442	3.86762679506119
50458	50639	1.08690864095647
50458	50647	0.634532526127771
50459	50041	4.66245453232675
50459	50124	0.882070348455843
50459	50157	5.3245583757905
50460	50210	3.92156822950076
50460	50434	4.73310048015457
50461	50242	4.01719858288185
50461	50234	0.592524276101486
50462	50185	0.945486294326567
50462	50234	0.271510231780062
50462	50412	1.57306863660934
50462	50121	5.32105603676607
50463	50464	1.6678442728924
50463	50465	2.38693605131002
50464	50088	1.97589690748599
50464	50121	3.13666752541055
50464	50084	2.61799089792247
50464	50463	1.6678442728924
50465	50220	0.800350761265274
50465	50422	3.0435853164693
50465	50463	2.38693605131002
50466	50227	3.36197272063548
50466	50143	2.56851614734512
50467	50544	0.274547453430713
50467	50273	1.1719532066076
50467	50143	0.413784459902055
50468	50257	1.79763038712963
50468	50124	3.64025009387525
50468	50077	0.546135120146772
50468	50468	3.764997024962
50469	50528	1.10384450553283
50469	50472	6.182714929936118
50469	50159	0.487909406561822
50469	50469	1.729387710849136
50469	50345	1.296001724126909
50470	50048	6.38957386870367
50470	50163	8.66679207389001
50471	50303	1.32258151958507
50471	50133	0.748132254554911
50471	50471	0.433478974762364
50472	50472	10.6360421490231
50472	50345	5.74932894321389
50472	50469	6.182714929936118
50472	50263	4.32360646564112
50473	50001	7.51228130057417
50473	50315	0.852518348254216
50474	50396	4.7097077896116
50474	50354	1.18755477820128
50474	50483	3.90775897169701
50474	50108	1.316533410477
50474	50206	1.56504792260515
50476	50448	1.00629152151758
50482	50250	4.71772108766118
50482	50483	0.62663915236283
50482	50334	0.52298786746809
50483	50482	0.657447502597559
50483	50198	0.80928660151502
50483	50329	0.296933010312153
50483	50250	4.68813264049792
50483	50107	2.25013641735467
50483	50108	4.21278927188814
50483	50474	4.00849570061933
50485	50449	0.448078064729683
50485	50486	1.26394898180981
50486	50179	11.0391997785727
50486	50449	1.45063557389094
50486	50451	1.71244860478195
50486	50756	3.74002562502434
50486	50485	1.1283196761942
50486	50505	2.01435607523679
50486	50107	1.68341690888235
50486	50286	2.52435337723676
50487	50264	3.99539732139669
50487	50379	4.50452663806257
50487	50451	0.673947201963989
50487	50716	0.872015234825583
50487	50286	1.94415038931787
50489	50761	0.400032460549675
50489	50716	0.658223139526046
50491	50498	0.493268184743386
50491	50374	0.683829772636672
50492	50374	0.651407573548099
50492	50331	1.06042597547466
50492	50107	2.88457560397789
50492	50230	1.97447663776674
50493	50505	0.9601333134907
50493	50107	0.512361212935881
50493	50501	0.880983030837665
50493	50495	0.359962946264442
50495	50499	0.565723759650487
50495	50188	0.754346157575617
50495	50493	0.408095369408654
50498	50491	0.489916766185298
50498	50188	0.799250246554197
50499	50512	1.53637597902803
50499	50505	0.765286695474412
50499	50495	0.66217651974232
50501	50505	0.316993043959111
50501	50493	0.953188092950144
50501	50286	2.68099050329496
50502	50323	2.59951638782992
50502	50020	2.210489962751724
50502	50294	2.163662948568073
50502	50502	2.8277128306771
51176	50032	4.0851507134478595
51176	51176	1.90758909008531
51176	50098	7.032889494429387
51176	50156	3.7534135346626702
50504	50323	0.687489984220442
50504	50020	0.333483723491785
50504	50414	2.33660360705448
50505	50512	1.60423576870798
50505	50499	0.752633658343264
50505	50516	2.09198946997102
50505	50501	0.379080384463387
50505	50486	2.54164022736731
50505	50456	1.77330144049852
50505	50714	0.787101081561293
50505	50507	0.436642046357848
50505	50107	1.46273213289165
50505	50493	1.0774874366475
50507	50505	0.535620198364683
50507	50715	0.454334969388987
50509	50034	0.285963830512754
50509	50020	0.563428491938917
50512	50456	0.828234156096804
50512	50505	2.11596989256503
50512	50499	1.96617393533816
50513	50456	0.533609695478933
50513	50715	0.83484984722422
50515	50230	0.74753566111934
50515	50319	0.85344167409135
50516	50017	8.90031374630515
50516	50179	15.1120183664253
50516	50326	0.124666666666667
50516	50545	4.54133410844105
50516	50456	1.09784854737297
50516	50505	2.3142498574295
50516	50714	1.62096209988491
50516	50455	0.796513408792806
50516	50541	2.96662420271314
50518	50336	0.636025378079622
50518	50201	0.559375919554492
50520	50051	0.205637721150423
50520	50358	0.210564718902123
50521	50523	0.344163921608356
50521	50326	0.508691918880765
50522	50796	5.28142471861907
50523	50521	0.359182973204454
50523	50524	0.827919312754851
50524	50529	0.869634435855898
50524	50523	0.919148535680603
50524	50377	1.14537293227609
50527	50529	0.428263089107122
50527	50377	0.703664415396249
50528	50528	1.763215989902888
50528	50469	1.05927739529068
50528	50359	12.839939764323415
50528	50152	10.796736881439795
50528	50266	0.700968677398268
50528	50151	4.1450551287666535
50529	50545	4.73390394757739
50529	50530	0.409984749526148
50529	50524	0.971005298985134
50529	50537	0.980232844645294
50529	50527	0.483801318845019
50530	50529	0.415819947527661
50530	50086	0.60685272771411
50530	50535	0.679309298003925
50531	50538	1.44951669983817
50531	50036	0.394613547076618
50533	50336	2.73579843865976
50533	50034	5.05681460888091
50533	50534	0.124666666666667
50533	50086	0.898995580112446
50533	50535	0.356779008501566
50533	50537	0.854666053936567
50533	50266	2.18627709486794
50534	50273	7.85868648921741
50534	50533	0.124666666666667
50534	50535	0.86424395269189
50535	50530	0.689586192033943
50535	50533	0.347538226896698
50535	50534	0.86424395269189
50535	50535	2.50685977395692
50535	50159	0.472120190694981
50535	50191	7.14982899131051
50537	50273	0.604941825400502
50537	50533	0.926622320831529
50537	50529	1.13140814331798
50538	50320	0.647512078350605
50538	50545	1.16267854865712
50538	50531	1.34563782394672
50538	50230	3.57544816289925
50538	50540	3.89840768293171
50538	50541	3.86907225960231
50539	50273	0.19103103717102
50539	50741	0.431034134184621
50539	50541	0.893636256513785
50540	50538	3.35378126283191
50540	50741	0.391091865736445
50540	50541	0.283463446523642
50541	50544	0.718352062253227
50541	50516	3.46969233510394
50541	50456	3.84098517117872
50541	50538	3.36395166909526
50541	50539	1.09701195328369
50541	50540	0.327220221817601
50541	50542	0.239176468250456
50542	50546	0.674348451960751
50542	50541	0.271790398097237
50544	50467	0.283128485243716
50544	50541	0.685701498964342
50544	50549	0.7997904079014
50545	50320	0.744684571855207
50545	50529	5.49021378463033
50545	50547	2.45693578459683
50545	50516	5.57058691891237
50545	50554	1.80870558463912
50545	50538	1.34102155278093
50545	50556	2.07305258940884
50545	50138	0.535599036707284
50545	50141	0.614742130810402
50546	50547	0.470954171878968
50546	50542	0.818789908677025
50547	50545	2.26210447421982
50547	50546	0.575892607366714
50547	50548	0.337268888302675
50547	50552	0.441537361405826
50547	50556	0.824865858524365
50547	50456	4.37118160802243
50548	50552	0.471070675312281
50548	50547	0.307335988618274
50549	50544	0.947475023044008
50549	50550	0.807957129705467
50549	50143	0.485519756028848
50550	50593	1.85679668453493
50550	50162	0.344989924083749
50550	50549	0.807957129705467
50550	50552	1.08000350577284
50550	50796	0.428094231643617
50550	50573	1.18377189563978
50551	50553	0.417668000615721
50551	50141	0.518384264325352
50551	50558	1.79377664548978
50552	50547	0.498209674688322
50552	50548	0.557185680036615
50552	50582	1.56298968408919
50552	50550	1.12033327732542
50553	50551	0.489113656077764
50553	50567	1.00878703951592
50554	50456	5.54324100358702
50554	50545	1.81015851991354
50554	50556	0.430987033421255
50554	50558	0.441580080104962
50555	50562	0.678522309921129
50555	50557	0.740003211921989
50555	50717	2.17707783992551
50555	50598	1.8835162316033
50555	50783	1.30641538416022
50556	50577	1.05702269152985
50556	50554	0.378434306267851
50556	50547	1.01470034201851
50556	50545	2.07123071255972
50557	50562	0.456473812466331
50557	50603	1.66000720595259
50557	50598	1.54252510542867
50557	50555	0.902882846155688
50557	50779	0.090334877609412
50557	50050	0.448462352533886
50557	50573	0.707715348253472
50558	50554	0.520882976880187
50558	50551	1.65772293341365
50559	50784	1.22872954075132
50559	50569	0.762417369227697
50559	50586	1.1694163560482
50559	50389	1.25767640507185
50559	50718	0.802731534907621
50562	50778	0.296170491616775
50562	50555	0.801433374564697
50562	50755	1.19241824949633
50562	50557	0.472534022539808
50562	50717	1.62120998115679
50564	50569	1.07667138003733
50564	50594	1.31489135353446
50567	50568	0.195189927716356
50567	50553	1.23808314795062
50568	50112	0.229164822050986
50568	50577	3.27835566518208
50568	50567	0.226011850396653
50569	50592	0.858237805906866
50569	50019	0.780961312390852
50569	50564	1.16449705046723
50569	50559	0.831242749990013
50572	50792	0.207573699265186
50573	50785	0.567476686420492
50573	50755	1.63615396477893
50573	50793	0.193458268571142
50573	50795	0.65943737855714
50573	50604	1.19133901814442
50573	50797	0.637558844638344
50573	50798	0.272053666704486
50573	50781	0.53956172315008
50573	50800	0.174762624385453
50573	50801	0.754263362636496
50573	50787	0.703028203447751
50573	50550	1.25283002065244
50573	50777	0.775130690079871
50573	50776	0.676809326943429
50573	50169	1.13510269370277
50573	50778	0.387397827571637
50573	50779	0.713943596141226
50573	50780	0.676103749793155
50573	50557	0.831949320634288
50573	50782	0.245153681039848
50573	50783	0.441590411381814
50577	50568	2.71362514918441
50577	50556	1.23644507586956
50577	50582	0.327525822534321
50582	50552	1.92924531339313
50582	50577	0.378290034839452
50582	50593	1.06765502757702
50582	50758	0.349189769315438
50582	50801	0.910237215447627
50586	50592	0.764862648815635
50586	50594	0.591339093111857
50586	50019	0.228399482982664
50586	50613	2.61157225456377
50586	50559	1.10710343176159
50588	50592	0.751606837360845
50588	50169	0.678395551985587
50588	50363	0.657519695605004
50588	50597	0.759060039541521
50588	50613	1.61114086086803
50590	50169	1.67988102003717
50590	50594	0.365502311673026
50590	50019	0.358630138183534
50590	50613	2.58159127201306
50590	50223	3.40136738737767
50592	50569	0.9141165099721
50592	50586	0.913043995270192
50592	50588	0.619176289941523
50593	50788	0.150790315780512
50593	50613	1.0120668305608
50593	50582	0.954381894367585
50593	50775	0.453865615340432
50593	50776	0.387836401705141
50593	50777	0.431971303166018
50593	50550	2.11196378501697
50594	50586	0.442964468926034
50594	50214	3.30193312425669
50594	50564	1.22697965631027
50594	50725	1.4915532819985
50594	50590	0.29149354009982
50597	50786	0.992023197256192
50597	50613	1.08742604819388
50597	50598	0.165914257414508
50597	50776	0.7217711588156
50597	50588	0.893586779325968
50597	50795	0.273634372576295
50597	50780	0.273601896669505
50597	50604	0.635828905061233
50597	50783	0.626593103656083
50598	50169	0.274120081720254
50598	50610	0.476820391826926
50598	50555	2.27474332208469
50598	50597	0.173683549671335
50598	50557	1.79758017901368
50599	50272	1.84399225728963
50599	50609	0.399490914333532
50599	50301	0.902702217391299
50599	50223	0.33981333459489
50602	50291	2.30154654060301
50602	50613	0.957966481448052
50602	50758	0.717353016154873
50603	50608	0.236352708154167
50603	50050	2.3215934527285
50603	50613	0.737089399565296
50603	50790	2.21616687883586
50603	50791	0.402674095612929
50603	50604	0.252826614737212
50603	50610	0.247578068702708
50603	50557	1.89831404445843
50604	50608	0.202371706192577
50604	50613	0.640173964295609
50604	50790	2.36315720040468
50604	50603	0.271990321568818
50604	50573	1.45557387653742
50604	50606	0.230524475004064
50604	50597	0.712394335692062
50606	50608	0.343598431347945
50606	50604	0.263245242447185
50606	50613	0.588286555479685
50606	50614	0.811990332536917
50606	50775	0.075251462393067
50608	50603	0.256712570893485
50608	50604	0.201493637611966
50608	50606	0.306684779282697
50609	50612	0.641848223950244
50609	50599	0.339565414848369
50610	50603	0.256676279209914
50610	50598	0.572367913955991
50611	50280	0.776465237372584
50611	50617	1.11302692852742
50612	50609	0.628191820871344
50612	50619	0.802867861884605
50612	50301	0.62418220187958
50612	50129	1.01471439132462
50613	50593	1.21218387301613
50613	50755	3.40446526350323
50613	50597	1.25388217131423
50613	50758	1.55130759163012
50613	50631	2.94076435367812
50613	50440	0.591300406024345
50613	50796	2.63362891625013
50613	50602	0.967787070992099
50613	50603	0.846133046705111
50613	50604	0.753482325660259
50613	50606	0.667568482612908
50613	50799	0.595541202760498
50613	50642	3.58515880750333
50613	50614	0.431967322781919
50613	50775	0.684807920374779
50613	50169	1.48009573722137
50613	50586	2.96053303287437
50613	50588	1.87327454188337
50613	50590	3.30007287707894
50613	50017	3.17620834570595
50614	50440	0.552734907480864
50614	50613	0.407251299631065
50614	50606	0.897568966723102
50617	50129	0.251735851617312
50617	50611	1.13555545794081
50617	50646	5.56368225554535
50618	50200	0.464787418927046
50618	50403	3.04924410242056
50619	50272	0.662482966224224
50619	50612	0.702543695791347
50620	50200	1.49752888110413
50620	50621	0.996077321067364
50620	50623	1.23238302909574
50621	50620	0.925992095244292
50621	50623	1.0397536772147
50622	50624	0.715118471445231
50622	50353	1.40699832858486
50622	50452	0.3037310704237
50622	50439	1.69753754470798
50622	50440	2.09644237682804
50622	50628	0.605049780766812
50623	50627	0.9646992664277
50623	50620	1.2095368579746
50623	50621	1.0862318159609
50624	50353	1.12376721869423
50624	50631	0.849602545556992
50624	50628	0.514133335329557
50624	50622	0.732895790554489
50624	50439	1.64830442762028
50625	50452	0.702307709242915
50625	50630	0.564490746955596
50626	50632	0.594180504779917
50626	50627	1.95735489263352
50626	50651	4.08535854126138
50626	50446	0.702304575856955
50627	50200	2.25809126515664
50627	50641	1.57773720729169
50627	50626	1.64496657611352
50627	50446	1.98884387138383
50627	50623	0.994655641785813
50628	50624	0.601193609512252
50628	50634	0.826862234747605
50628	50622	0.655213960827894
50630	50625	0.634633951787885
50630	50634	0.65794949427126
50630	50453	0.376475613951158
50630	50073	0.975006472062483
50631	50624	0.928539587812136
50631	50642	0.769061120491885
50631	50634	0.5734232304837
50631	50613	3.44900954425102
50632	50626	0.552294546973265
50632	50639	0.696872565491573
50634	50642	0.775050932667136
50634	50628	0.908426723692009
50634	50453	0.548418429584496
50634	50454	0.8055619093879
50634	50631	0.661166130904542
50634	50630	0.674507207012295
50636	50658	0.335142089685053
50636	50243	0.557136355964643
50636	50637	0.192240044716914
50637	50636	0.175836990071756
50637	50094	0.341323689984926
50639	50641	2.17730202310115
50639	50646	2.35967891446147
50639	50632	0.654891452257619
50639	50649	1.94714894711094
50639	50458	1.09058947794037
50639	50430	2.2348845474636
50641	50627	1.59950159372692
50641	50646	0.713901656398485
50641	50639	2.06732616007167
50642	50216	0.404850057198132
50642	50634	0.819817706153832
50642	50613	4.18036056455095
50642	50454	0.38632054477986
50642	50631	0.854314749846325
50643	50073	0.255214660494506
50643	50719	0.509075867466271
50644	50216	0.334352408726192
50644	50024	1.55725925417128
50644	50454	0.484338893585813
50646	50648	0.578248751838105
50646	50641	0.692597799848212
50646	50650	2.02802149651297
50646	50617	4.75366134619296
50646	50639	2.23886929549965
50647	50649	0.602633798271321
50647	50458	0.618295687014718
50648	50651	2.46127974950274
50648	50646	0.601424027070107
50649	50401	1.21233370134988
50649	50647	0.568875276317553
50649	50639	1.87797000266288
50650	50646	1.9905463374937
50651	50648	2.63958009337918
50651	50626	3.9850440316402
50651	50652	0.842728495505514
50652	50401	1.41041446177807
50652	50651	0.888059647030222
50654	50297	1.1019562522057
50654	50181	0.272015040870674
50658	50636	0.354021036759104
50658	50046	0.200486832336823
50660	50674	0.413041048356945
50660	50284	1.0158730707035
50661	50192	0.381113644305082
50661	50690	7.92406266454792
50674	50660	0.762537320043591
50674	50150	0.485894695983133
50677	50130	5.55562618773651
50678	50217	0.478699485529756
50678	50700	7.80457265415929
50682	50690	12.4523145051212
50682	50291	11.0382863727771
50690	50682	12.4523145051212
50690	50700	5.66883254856749
50690	50661	7.92406266454792
50700	50690	5.66883254856749
50700	50678	7.80457265415929
51177	51177	0.370053381345302
51177	50098	2.24982587438116
50713	50354	1.98731929474541
50713	50179	2.72952150863547
50713	50108	2.15676294583343
50714	50505	0.883687023836248
50714	50516	1.4530175092193
50715	50513	0.648902431464061
50715	50507	0.550490872618268
50716	50489	0.681291901868719
50716	50250	3.22773067162669
50716	50487	0.809545561989964
50717	50562	1.30610554038148
50717	50555	2.06308307665281
50717	50755	0.345799636578199
50717	50389	1.49510412841954
50718	50305	1.90891600847342
50718	50559	0.752946033363992
50718	50725	0.548481791227263
50718	50389	3.22942611554125
50719	50225	0.888378521066955
50719	50643	0.469480226192324
50719	50452	2.57451822278344
50719	50719	1.583752939043224
50720	50378	0.197315054971113
50720	50327	2.28740221775651
50725	50305	0.641948004540867
50725	50594	1.58355037624596
50725	50029	8.40073969487184
50725	50718	0.472823976712813
50741	50539	0.507146038466356
50741	50540	0.291915554514032
50742	50419	3.0933742806364
50742	50263	2.7569310771633
50743	50314	3.25018559115908
50743	50228	0.923238032932713
50743	50325	2.92862162812083
50743	50287	2.33406591875544
50744	50248	5.92413094508119
50744	50058	4.9809997026869
50744	50075	9.82120273222882
50755	50613	2.66180603903102
50755	50562	1.05552231435605
50755	50389	1.11973201069956
50755	50573	1.40693984131013
50755	50717	0.421991840780714
50756	50448	0.878908689530847
50756	50379	1.57317544936703
50756	50486	3.69365487614293
50758	50457	1.9455394802593
50758	50602	0.646279181264638
50758	50613	1.45259078164794
50758	50582	0.395192520023382
50759	50232	1.06243081057283
50759	50411	0.986542782990396
50759	50303	1.24200301701242
50761	50489	0.378386653204853
50761	50307	0.645402235898807
50761	50134	0.679623767027344
50762	50322	0.726443826859139
50762	50286	1.98315573511609
50762	50326	1.59363836626513
50775	50593	0.519756611698028
50775	50613	0.494337573882401
50775	50606	0.075251462393067
50775	50799	0.177124461551102
50776	50593	0.231715843348265
50776	50786	0.12588117213234
50776	50788	0.131489328836546
50776	50597	0.722334831595174
50776	50777	0.251948191519781
50776	50573	0.677376511960156
50777	50776	0.264251582119422
50777	50801	0.319220894410515
50777	50573	0.776760194021838
50777	50593	0.283023419489869
50778	50800	0.193206135133599
50778	50562	0.336866483043036
50778	50573	0.338774530444647
50779	50800	0.418402976580847
50779	50573	0.508094975643703
50779	50557	0.102017654388602
50780	50783	0.241041092546432
50780	50573	0.646818506178257
50780	50597	0.248107808385083
50781	50573	0.480806252445961
50781	50798	0.345927076291517
50782	50786	0.386432452031001
50782	50788	0.360623386873606
50782	50573	0.291525777053251
50783	50800	0.52180456994919
50783	50597	0.448841661047344
50783	50792	0.422806477992342
50783	50555	1.50959065769102
50783	50780	0.201693758428863
50783	50573	0.472028251571093
50784	50559	1.04040943855161
50785	50801	0.194103621586419
50785	50787	0.514849956220782
50785	50573	0.476782824704389
50786	50776	0.12002631504138
50786	50597	0.841574479969887
50786	50782	0.414633408395846
50787	50785	0.45048852785478
50787	50573	0.539307285607476
50787	50797	0.150315886032949
50788	50776	0.151412354152072
50788	50593	0.134303850412442
50788	50795	0.413342754454877
50788	50789	0.150315886032924
50788	50782	0.437701515688546
50789	50788	0.150315886032925
50789	50790	1.76030649907786
50790	50795	1.44970287984889
50790	50604	1.97305397884549
50790	50603	1.8392486422777
50790	50789	1.51990558288891
50791	50603	0.252247454091339
50792	50572	0.100021927704691
50792	50783	0.398931150794998
50793	50573	0.213420813752512
50795	50788	0.401038534940354
50795	50573	0.647979196747276
50795	50790	1.66181492235302
50795	50597	0.269437782067896
50796	50522	6.00420823404402
50796	50613	2.26369906330206
50796	50550	0.523235102572345
50797	50787	0.157059966875394
50797	50573	0.482020972930965
50798	50781	0.387111595268861
50798	50573	0.134367614489985
50799	50613	0.530341591548265
50799	50775	0.201267514087796
50800	50778	0.213603330741733
50800	50779	0.473788751820166
50800	50573	0.144001347429149
50800	50783	0.463533125852513
50801	50777	0.27990926363841
50801	50573	0.690102775405102
50801	50582	0.715500416409074
50801	50785	0.21410661736738
51175	51173	6.505742449229366
51175	51175	2.85842728605196
51175	50186	2.0708189410949043
51175	50207	0.467741827065453
51175	50090	5.8990060821270465
51175	50421	4.850695081034926
51171	50032	1.553360813357061
51171	51171	2.8130849687811
51171	50409	4.504068858438662
51171	50186	0.930495881166231
51171	50365	2.108791372711267
51171	50415	5.014313702821601
51172	50147	6.832426236363136
51172	50180	9.97703414649359
51172	50409	0.691489311089672
51172	50411	9.990351603449996
51172	50415	11.703719681429865
51172	50160	12.07796430548619
51172	50421	3.584281523324793
51172	50249	6.661763207150626
51172	50232	2.695165420365496
51172	51172	0.920300252906072
51172	50235	10.363376717170015
51172	50101	9.217913752391024
51173	50186	5.637671942097319
51173	51173	2.24559985264464
51173	50090	3.7599495395121103
51173	50421	6.3129761459915
51173	51175	6.505742449229366
51170	51170	0.652153020134656
51170	50235	2.929082333573597
51170	50330	0.6364289560074631
50001	50056	1.81796321070089
50001	50473	7.51228130057417
50001	50100	1.67117335092611
50001	50293	2.18937691576277
50002	50275	3.07246425672563
50003	50052	3.63851246792518
50003	50182	2.70640249813394
50004	50034	1.5267060521452
50004	50211	1.382699155093162
50004	50004	1.7543891482894
50004	50339	3.42852605761645
50005	50248	6.55484656413031
50005	50108	4.7856191313632
50005	50332	4.27050686901992
50006	50019	0.730387643825483
50006	50300	1.66182755015394
50006	50363	0.784421185891008
50007	50410	2.5333882513688
50007	50069	0.784098989547333
50008	50302	3.95688833875175
50009	50081	2.08254368863346
50009	50069	1.0038017842958
50009	50193	1.68139439965984
50010	50081	0.821922668440398
50010	50132	2.33958592419783
50011	50208	7.91103710449364
50011	50179	0.814230776396741
50011	50011	2.78807193960526
50011	50199	0.777975574303132
50011	50295	2.504235470971564
50011	50283	2.54302125317051
50012	50077	0.633145873627367
50012	50125	1.09135122251318
50012	50063	7.91107025789112
50013	50408	5.47188353609267
50013	50211	1.80868223126115
50013	50315	4.75740196611906
50013	50013	6.46380197394202
50014	50405	0.408763974320336
50014	50094	0.429800579586471
50015	50393	2.12679635248765
50015	50132	1.29502210457308
50016	50368	12.3994111113234
50016	50354	0.966503969301916
50017	50291	1.81771737522729
50017	50452	2.88443443915707
50017	50613	4.06795392946844
50017	50297	1.65359850282427
50017	50440	3.72832099194816
50017	50516	11.2388445058102
50017	50196	0.688987690665048
50019	50569	0.73760265431489
50019	50586	0.230332183599162
50019	50204	0.771936259124389
50019	50006	0.775420082695547
50019	50590	0.430782059670771
50020	50209	1.42686614861722
50020	50020	1.593267094826348
50020	50502	2.210489962751724
50020	50294	1.546440080642697
50020	50504	0.304186694696688
50020	50509	0.529922763884524
50021	50260	3.61268028084871
50021	50390	1.19279799677793
50022	50066	2.50708344576301
50022	50323	0.997272209017682
50022	50311	1.01896131129369
50022	50201	1.035623050936
50022	50171	0.474564960219515
50022	50110	0.634881162521873
50023	50376	5.33843453270536
50023	50184	4.04243862025379
50023	50039	7.33072379248237
50023	50219	4.48691952242771
50023	50271	10.0031291996811
50024	50225	2.87483741105333
50024	50644	1.55725925417128
50024	50454	0.40168070818391
50024	50024	1.18803222442757
50024	50026	3.17215756975016
50024	50139	3.726779444921225
50025	50025	5.0361832008341
50025	50202	4.80343293892038
50025	50027	4.18024197645452
50025	50437	8.28633570303355
50025	50153	9.07218004993931
50026	50225	3.7012088325669
50026	50290	6.900339977507789
50026	50024	1.32173232072923
50026	50072	5.07648252031964
50026	50170	1.48911248307153
50026	50139	6.44266503834585
50026	50026	2.42732162101614
50027	50153	8.216238825559731
50027	50027	3.32430075207494
50027	50431	3.49364515989943
50027	50025	4.18024197645452
50028	50192	0.733886838710005
50028	50254	0.632895932159993
50029	50301	2.64875445795718
50029	50214	2.62544222410873
50029	50725	8.40073969487184
50030	50318	2.64402424957341
50030	50154	8.267108838693883
50030	50282	10.848143220221703
50030	50030	0.622147218753004
50030	50341	3.303977841757259
50031	50176	3.6945114084347
50031	50040	2.32897573082883
50031	50250	0.911878719292784
50032	50032	0.293636657933022
50032	50098	4.543490938977272
50032	51171	1.553360813357061
50032	51176	4.0851507134478595
50032	50186	1.96727635579346
50032	50156	2.908194751472009
50032	50365	2.737175373854
50033	50088	4.39847687712229
50033	50371	2.96092717389347
50033	50068	2.27901402988224
50034	50336	2.56098372918778
50034	50209	1.43225628294596
50034	50004	1.5267060521452
50034	50533	4.79877697682226
50034	50166	3.52865269643571
50034	50509	0.298937462312345
50034	50383	0.253542903398081
50035	50259	2.47152305421071
50035	50035	1.01721411035733
50035	50085	2.23806963170802
50035	50343	7.309652254987615
50036	50531	0.340622008150047
50036	50319	2.0115212729154
50037	50040	0.628271833325398
50037	50406	2.12758559152357
50039	50404	3.85916648857645
50039	50023	7.33072379248237
50040	50037	1.50785239998096
50040	50407	6.44355463778554
50040	50264	0.939354628554512
50040	50250	0.468364844129354
50040	50269	0.997675751717765
50040	50031	2.32897573082883
50041	50459	4.66245453232675
50041	50099	2.28965841643876
50041	50277	0.881464009053903
50042	50323	0.364862852547167
50042	50172	2.07278376097108
50042	50171	0.422597318699118
50043	50122	1.75285221785151
50043	50174	2.25796330617838
50045	50201	3.86296715485306
50045	50045	4.09736714487748
50045	50089	3.9218285433693003
50045	50349	1.17060510935874
50046	50658	0.198259328030298
50046	50243	1.65178050208944
50046	50452	2.84934385355946
50046	50181	0.175832960071779
50046	50074	1.14033630889468
50047	50324	3.17152617878629
50047	50110	0.935272355375947
50048	50289	1.97925746586654
50048	50082	9.18736226183623
50048	50084	7.72504457260898
50048	50470	6.38957386870367
50049	50336	1.42426981523161
50049	50226	3.40220075947303
50049	50205	1.26968806800372
50049	50358	1.54589913465076
50049	50110	0.448003133944996
50050	50169	1.83554266664253
50050	50162	0.21499576040083
50050	50603	1.90686184940143
50050	50557	0.378965905936373
50051	50520	0.210611482501836
50051	50066	0.523270832118064
50051	50358	1.77015643410497
50052	50298	3.20711585924719
50052	50003	3.63851246792518
50052	50413	3.65636986912543
50053	50083	1.59615784819519
50053	50099	0.225279880434099
50053	50062	3.15464294796352
50054	50337	3.17248377262959
50054	50157	1.86569114928034
50055	50395	1.38273026506706
50055	50348	1.83965651718604
50056	50001	1.81796321070089
50056	50370	1.06698724553594
50056	50314	4.20591304839145
50057	50242	2.14909236091716
50057	50059	6.19110811500083
50057	50157	4.03695517793701
50058	50744	4.9809997026869
50058	50360	8.5814981840747
50058	50058	7.18742901423244
50058	50163	4.29886849755933
50059	50057	6.19110811500083
50059	50091	1.58699285949463
50059	50142	4.19251710948632
50060	50368	3.89287203066911
50060	50299	6.54402826445121
50061	50061	8.08273231789472
50061	50444	7.15906158098604
50061	50445	6.29104413008562
50061	50142	3.14419877012804
50061	50231	5.97555529261097
50062	50424	1.73220820998485
50062	50053	3.15464294796352
50063	50012	7.91107025789112
50063	50157	4.03512784698129
50063	50270	2.65988409094388
50064	50233	2.23413785758173
50064	50333	3.17763051211535
50065	50379	0.665513337323398
50065	50167	1.11902702248109
50066	50051	0.544741089504341
50066	50102	2.38036308918762
50066	50022	2.63689628440969
50066	50086	0.822296406709814
50067	50161	1.32581674769692
50067	50106	1.85340079071719
50067	50092	1.52979994037242
50068	50033	2.27901402988224
50068	50372	2.19124272399659
50068	50239	3.19930854584399
50069	50113	0.522476749334223
50069	50381	2.54000886697825
50069	50009	1.0038017842958
50069	50007	0.784098989547333
50070	50130	12.6366052714174
[truncated: 398 more rows]
