# Supplementary material for: Spatial constraints on the diffusion of religious innovations: The case of early Christianity in the Roman Empire
Source: PLoS One. 2018 Dec 26;13(12):e0208744. doi: 10.1371/journal.pone.0208744 (PMC6306252; doi:10.1371/journal.pone.0208744)
Supplement: S3 File — Column objectid holds an unique identifier of the city within ORBIS. The rank column contains size rank of the city from ORBIS. Column PLPATH is a canonical URI within the PLEIADES project https://pleiades.stoa.org/. (CSV) [file pone.0208744.s008.csv]

# Cities from ORBIS with associated population estimates.
# objectid: an unique identifier of the city within ORBIS.
# rank: size rank of the city from ORBIS
# PLPATH: a canonical URI within the PLEIADES project https://pleiades.stoa.org/
# XCOORD	YCOORD: geographical position
# popest: population estimate
objectid	label	XCOORD	YCOORD	PLPATH	rank	popest
50327	Roma	41.892	12.486	/places/423025/roma	100	1000000.0
50294	Patavium	45.41	11.877	/places/393473/patavium	90	30000.0
50330	Rutupiae	51.294	1.332	/places/79664/rutupiae	70	7000.0
50008	Aelana	29.664	34.974	/places/746700/aelana	80	10000.0
50326	Regium	38.109	15.644	/places/452416/rhegion	80	8000.0
50329	Rusicade	36.883	6.906	/places/305137/rusicade	80	10000.0
50289	Palantia	42.475	-5.297	/places/236590/palantia	60	8000.0
50039	Archelais	38.402	33.95	/places/619164/col-claudia-archelais	80	10000.0
50030	Apulum	46.077	23.58	/places/206927/apulum	90	8000.0
50035	Aquincum	47.564	19.05	/places/197130/aquincum	90	10000.0
50331	Sabratha	32.806	12.485	/places/344282/sabratha	90	10000.0
50356	Singidunum	44.802	20.466	/places/207443/singidunum	90	5000.0
50359	Sirmium	44.966	19.61	/places/207447/sirmium	90	9000.0
50041	Argentorate	48.583	7.744	/places/108754/argentorate	80	8000.0
50360	Sisapo	38.645	-4.518	/places/266043/sisapo	70	8000.0
50286	Ostia/Portus	41.755	12.288	/places/422995/ostia	90	40000.0
50194	Hermopolis Magna	27.778	30.804	/places/756574/hermopolis-magna	90	37100.0
50361	Siscia	45.483	16.371	/places/197504/siscia	90	6000.0
50373	Syene	24.096	32.905	/places/786123/syene	80	27750.0
50395	Ticinum	45.186	9.157	/places/383798/ticinum	70	15000.0
50372	Summus Pyreneus (East)	42.758	-0.828	/places/246672/summus-pyreneus	60	8000.0
50435	Aginnum	0.0	0.0		80	8000.0
50409	Venonis	52.494	-1.301	/places/79732/venonis	60	7000.0
50012	Ara Agrippinensium	50.941	6.96	/places/108751/col-claudia-ara-agrippinensium	90	20000.0
50163	Emerita Augusta	38.916	-6.346	/places/256155/emerita-augusta	90	8000.0
50254	Memphis	30.004	31.276	/places/736963/memphis	90	125000.0
50082	Bracara Augusta	41.552	-8.423	/places/236377/bracara-augusta	90	8000.0
50074	Eleutheropolis	31.621	34.888	/places/687854/beth-govrin	90	10000.0
50160	Eburacum	53.958	-1.082	/places/89175/eburacum	90	7000.0
50159	Dyrrhachium	41.316	19.45	/places/481818/dyrrhachium	90	8000.0
50179	Gades	36.53	-6.292	/places/256177/gades	90	8000.0
50181	Gaza	31.511	34.458	/places/687902/gaza	90	10000.0
50414	Verona	45.439	10.994	/places/383816/verona	90	15000.0
50188	Hadrumetum	35.826	10.639	/places/324716/hadrumetum	90	31000.0
50198	Hippo Regius	36.884	7.755	/places/305090/hippo-regius	90	10000.0
50199	Hispalis	37.383	-5.996	/places/256210/hispalis	90	8000.0
50010	Aesernia	41.594	14.231	/places/432652/aesernia	80	15000.0
50391	Thuburnica	36.529	8.455	/places/315221/thuburnica	80	10000.0
50252	Mediolanum (Aquitania)	45.5	-0.5	/places/138458/mediolanum	80	8000.0
50393	Tibur	41.964	12.798	/places/423081/tibur	80	15000.0
50201	Iader	44.115	15.229	/places/197312/iader	80	30000.0
50283	Olisipo	38.707	-9.136	/places/256338/olisipo	80	8000.0
50287	Ovilava	48.157	14.025	/places/118901/ovilava	80	15000.0
50288	Oxyrhynchus	28.673	30.626	/places/736983/oxyrhynchus	80	30000.0
50369	Sufetula	35.239	9.121	/places/324816/sufetula	80	10000.0
50413	Vercellae	45.321	8.426	/places/383815/vercellae	80	15000.0
50416	Vesontio	47.241	6.025	/places/177657/vesontio	80	8000.0
50419	Viminacium	44.716	21.167	/places/207549/viminacium	80	12500.0
50420	Vindobona	48.211	16.374	/places/128537/vindobona	80	15000.0
50425	Volsinii	42.645	11.986	/places/413389/volsinii	80	15000.0
50426	Volubilis	34.084	-5.506	/places/275740/volubilis	80	10000.0
50053	Augusta Raurica	47.533	7.722	/places/177494/col-augusta-raurica	80	8000.0
50085	Brigetio	47.735	18.17	/places/197180/brigetio	80	6000.0
50111	Castulo	38.038	-3.624	/places/265855/castulo	80	8000.0
50123	Clysma	29.959	32.568	/places/727101/clysma	80	45000.0
50125	Ulpia Traiana Tricensimae	51.669	6.446	/places/108896/tricensimae	80	10000.0
50153	Dorylaion	39.775	30.517	/places/609367/dorylaion	80	10000.0
50157	Durocortorum	49.254	4.033	/places/108945/durocortorum	80	5000.0
50158	Durostorum	44.117	27.261	/places/216800/durostorum	80	8000.0
50166	Emona	46.051	14.506	/places/197258/emona	80	6000.0
50170	Epiphaneia	35.14	36.74	/places/658556/epiphaneia	80	10000.0
50195	Hibis	25.438	30.553	/places/776181/hibis	80	22200.0
50203	Ilerda	41.614	0.626	/places/246431/ilerda	80	8000.0
50244	Lykopolis	27.184	31.187	/places/756593/lykopolis	80	14000.0
50259	Mursa	45.56	18.676	/places/197389/mursa	80	9000.0
50260	Musti	36.336	9.143	/places/315085/musti	80	10000.0
50261	Mutina	44.647	10.925	/places/383715/mutina	80	15000.0
50265	Narnia	42.52	12.516	/places/413225/narnia	80	15000.0
50274	Nicopolis (Pontus)	40.161	38.139	/places/857248/nicopolis	80	10000.0
50321	Ptolemais Hermiou	26.478	31.804	/places/756635/ptolemais-hermiou	80	125000.0
50406	Valentia	44.93	4.89	/places/167718/col-valentia	80	5000.0
50145	Dertosa	40.811	0.521	/places/246369/dertosa	80	8000.0
50151	Doclea	42.5	18.5	/places/481808/doclea	80	5000.0
50162	Eleusis	38.046	23.544	/places/579920/eleusis	80	10000.0
50167	Emporiae	42.132	3.109	/places/246382/emporiae	80	8000.0
50175	Formiae	41.256	13.606	/places/432839/formiae	80	15000.0
50200	Histria	44.645	28.769	/places/216839/histria	80	8000.0
50399	Tomis	44.173	28.638	/places/217016/tomis	80	8000.0
50384	Thagaste	36.284	7.955	/places/315198/thagaste	80	10000.0
50385	Thamugadi	35.485	6.468	/places/334636/thamugadi	80	10000.0
50387	Thelepte	34.979	8.595	/places/324828/thelepte	80	10000.0
50390	Theveste	35.407	8.121	/places/324831/theveste	80	10000.0
50017	Alexandria	31.201	29.91	/places/727070/alexandria	100	500000.0
50034	Aquileia	45.768	13.365	/places/187290/aquileia	90	12000.0
50046	Ascalon	31.67	34.546	/places/687839/ascalon	90	10000.0
50014	Ake-Ptolemais	32.922	35.077	/places/678010/ake	80	10000.0
50020	Altinum	45.579	12.373	/places/393374/altinum	80	15000.0
50049	Aternum	42.465	14.214	/places/413039/aternum	80	15000.0
50112	Catabathmus Maior	31.563	25.16	/places/716540/catabathmus-maior	80	14000.0
50019	Alexandria Troas	39.761	26.153	/places/550434/alexandria-troas	80	41700.0
50011	Aesuris	37.218	-7.445	/places/256008/aesuris	70	8000.0
50065	Barcino	41.388	2.17	/places/246343/col-barcino	90	8000.0
50097	Calagurris	42.304	-1.965	/places/246279/calagurris-nassica-iulia	80	8000.0
50023	Ancyra	39.972	32.801	/places/619103/ancyra	90	10000.0
50025	Caesarea (Phrygia)	38.304	31.19	/places/609307/antiochia	90	6300.0
50027	Apamea (Pisidia)	38.069	30.17	/places/638751/kelainai	90	10000.0
50028	Aphroditopolis	29.408	31.252	/places/736889/aphroditopolis	80	14000.0
50048	Asturica	42.459	-6.064	/places/236352/asturica	90	8000.0
50080	Bostra	32.518	36.484	/places/678073/bostra	90	10000.0
50072	Beroia	36.203	37.149	/places/658409/beroia	80	10000.0
50075	Bilbilis	41.382	-1.603	/places/246247/bilbilis	80	8000.0
50093	Caesaraugusta	41.675	-0.889	/places/246344/col-caesaraugusta	90	8000.0
50095	Caesarea (Cappadocia)	38.722	35.328	/places/629034/mazaka	90	10000.0
50131	Corduba	37.885	-4.779	/places/256128/corduba	100	8000.0
50120	Cirta	36.368	6.614	/places/305064/cirta	90	30000.0
50124	Augusta Treverorum	49.754	6.646	/places/108894/col-augusta-treverorum	90	10000.0
50105	Carnuntum	48.113	16.868	/places/128376/carnuntum	80	12000.0
50149	Dierna	44.725	22.396	/places/207078/dierna	80	5000.0
50140	Damascus	33.512	36.309	/places/678106/damascus	90	23000.0
50218	Klaudianon	26.799	33.486	/places/766375/klaudianon	80	14000.0
50213	Jerusalem	31.777	35.234	/places/687928/ierusalem	100	22000.0
50222	Lambaesis	35.492	6.256	/places/334570/lambaesis	90	10000.0
50189	Heliopolis	30.132	31.285	/places/727117/heliopolis	80	14000.0
50192	Herakleopolis	29.086	30.938	/places/736920/herakleopolis	80	28000.0
50251	Mediolanum	45.464	9.188	/places/383706/mediolanum	100	30000.0
50263	Naissus	43.316	21.894	/places/207303/naissus	90	5000.0
50242	Lutetia	48.856	2.342	/places/109126/lutetia	70	8000.0
50248	Mariana	38.547	-2.927	/places/265965/mariana	70	8000.0
50231	Limonum	46.587	0.343	/places/138422/limonum	80	8000.0
50295	Pax Iulia	38.016	-7.865	/places/256358/pax-iulia	90	8000.0
50279	Ocriculum	42.412	12.467	/places/413231/ocriculum	80	15000.0
50313	Pompelo	42.818	-1.644	/places/246567/pompelo	70	8000.0
50302	Petra	30.326	35.468	/places/697725/petra	90	10000.0
50306	Philippopolis	42.144	24.75	/places/216927/philippopolis	90	8000.0
50309	Placentia	45.052	9.699	/places/383741/placentia	90	15000.0
50310	Poetovio	46.42	15.87	/places/197446/poetovio	80	6000.0
50316	Porolissum	47.23	23.127	/places/207361/porolissum	80	8000.0
50340	Sardis	38.488	28.04	/places/550867/sardis	90	53400.0
50343	Savaria	47.235	16.622	/places/197498/savaria	80	10000.0
50339	Santicum	46.616	13.849	/places/187537/santicum	70	15000.0
50206	Iol Caesarea	36.607	2.197	/places/295279/iol-caesarea	90	63000.0
50223	Lampsacus	40.347	26.699	/places/501570/lampsacus	80	9500.0
50312	Pompeii	40.749	14.485	/places/433032/pompeii	80	15000.0
50303	Petuaria	53.688	-0.591	/places/79639/petuaria	70	7000.0
50430	Heraclea Pontica	41.283	31.419	/places/844944/heraclea	90	11700.0
50405	Tyrus	33.272	35.198	/places/678437/tyrus	90	10000.0
50401	Trapezus	41.003	39.718	/places/857359/trapezus	80	10000.0
50417	Vibo Valentia	38.676	16.098	/places/452337/vibo-valentia	80	15000.0
50347	Sebasteia	39.75	37.015	/places/629075/sebasteia	90	10000.0
50346	Scythopolis	32.61	35.477	/places/678378/scythopolis	90	10000.0
50352	Sicca Veneria	36.179	8.71	/places/315152/sicca-veneria	80	10000.0
50117	Chalcedon	40.983	29.026	/places/520988/chalcedon	80	12000.0
50024	Antiochia	36.202	36.158	/places/658381/antiochia	100	250000.0
50107	Carthago	36.847	10.313	/places/314921/carthago	100	300000.0
50429	Lugdunum	45.759	4.819	/places/167717/col-copia-claudia-augusta-lugdunum	100	25000.0
50026	Apamea	35.557	36.401	/places/668335/apamea	90	30000.0
50073	Berytus	33.899	35.521	/places/678060/berytus	90	50000.0
50108	Carthago Nova	37.606	-0.991	/places/265849/carthago-nova	90	8000.0
50431	Laodicea ad Lycum	37.855	29.136	/places/638955/laodicea-ad-lycum	90	13350.0
50032	Aquae Sulis	51.381	-2.357	/places/79299/aquae-sulis	70	7000.0
50121	Civitas Namnetum	47.215	-1.557	/places/138298/civitas-namnetum	70	8000.0
50169	Ephesus	37.94	27.341	/places/599612/ephesus	100	33600.0
50087	Bulla Regia	36.556	8.751	/places/314912/bulla-regia	80	10000.0
50193	Herdoniae	41.317	15.628	/places/442613/herdoniae	70	15000.0
50177	Fregellanum	41.546	13.513	/places/432847/fregellanum	60	15000.0
50090	Burrio	51.704	-2.903	/places/79360/burrio	80	7000.0
50128	Conimbriga	40.194	-8.408	/places/236443/conimbriga	80	8000.0
50135	Cuicul	36.315	5.738	/places/305068/cuicul	80	10000.0
50227	Larissa	39.633	22.424	/places/540905/larissa	90	10000.0
50241	Luna	44.066	10.031	/places/403235/luna	90	15000.0
50243	Lydda	31.966	34.892	/places/687953/lydda	90	10000.0
50247	Marcianopolis	43.225	27.585	/places/216878/marcianopolis	90	8000.0
50255	Minturnae	41.242	13.769	/places/432940/minturnae	90	15000.0
50268	Neapolis	40.84	14.253	/places/433014/neapolis	90	30000.0
50271	Nicaea	40.43	29.714	/places/511268/nicaea	90	23850.0
50297	Pelusium	31.05	32.6	/places/727192/pelusium	90	14000.0
50240	Luguvalium	54.895	-2.934	/places/89234/luguvalium	80	7000.0
50250	Massilia	43.297	5.382	/places/148127/massalia	80	15000.0
50267	Naucratis	30.901	30.592	/places/727169/naucratis	80	5920.0
50269	Nemausus	43.835	4.36	/places/148142/nemausus	80	12000.0
50272	Nicomedia	40.766	29.916	/places/511337/nicomedia	90	10000.0
50291	Paraetonium	31.35	27.237	/places/716615/paraetonium	80	14000.0
50230	Lepcis Magna	32.637	14.292	/places/344448/lepcis-magna	100	90000.0
50336	Salona	43.54	16.483	/places/197488/salona	90	25000.0
50353	Side	36.776	31.398	/places/639105/side	90	5850.0
50362	Sitifis	36.237	5.41	/places/305153/sitifis	90	10000.0
50363	Smyrna	38.25	27.25	/places/550893/smyrna	90	10000.0
50380	Tarsus	36.916	34.901	/places/648789/tarsus	90	10000.0
50389	Thessalonica	40.626	22.956	/places/491741/thessalonica	90	30000.0
50396	Tingi	35.788	-5.81	/places/275736/tingi	90	10000.0
50305	Philippi	41.014	24.283	/places/501482/philippi	80	10000.0
50383	Tergeste	45.649	13.772	/places/187578/tergeste	80	15000.0
50386	Thebae	38.322	23.319	/places/541138/thebae	80	10000.0
50138	Cyrene	32.823	21.857	/places/373778/cyrene	90	25000.0
50300	Pergamum	39.131	27.185	/places/550812/pergamum	90	32850.0
50050	Athenae	38.032	23.655	/places/579885/athenae	90	90000.0
50282	Oescus	43.698	24.482	/places/216907/oescus	80	8000.0
50088	Burdigala	44.837	-0.577	/places/138248/burdigala	90	15000.0
50109	Casinum	41.493	13.831	/places/432764/casinum	90	15000.0
50104	Capua	41.086	14.25	/places/432754/capua	90	30000.0
50281	Oea	32.898	13.175	/places/344456/oea	90	10000.0
50320	Ptolemais	32.708	20.951	/places/373879/ptolemais	90	30000.0
50245	Magnesia	37.853	27.533	/places/599778/magnesia-ad-maeandrum	80	10000.0
50477	Tarragona	41.1146	1.25862		6	8000.0
50711	Contra Apollonos	0.0	0.0		6	14000.0
50475	Denia	38.8444	0.111111		6	8000.0
50478	Narbonne	43.1836	3.0041		6	20000.0
50744	Toletum	0.0	0.0		80	8000.0
50037	Arausio	44.138	4.81	http://en.wikipedia.org/wiki/Arausio	80	10000.0
50452	Paphos	0.0	0.0		90	15000.0
50613	Rhodos	36.44	28.23		80	40000.0
50619	Prusias	40.4325	29.1564		80	10000.0
50553	Petras Mikros	32.17	23.45		70	14000.0
50568	Petras Megas	31.75	25.09		70	14000.0
50466	Lamia	0.0	0.0		80	10000.0
50418	Vienna	45.525	4.879	classical	90	8000.0
50453	Salamis	0.0	0.0		90	20000.0
50455	Syracusae	0.0	0.0		90	90000.0
50507	Selinus	37.5828	12.8251		90	8000.0
50257	Mogontiacum	50.0	8.271	http://en.wikipedia.org/wiki/Mainz	90	15000.0
50437	Perge	0.0	0.0		90	10000.0
50719	Tripolis	0.0	0.0		90	10000.0
50394	Tubusuctu	36.669	4.828		80	10000.0
50284	Omboi	24.467	32.95	http://en.wikipedia.org/wiki/Kom_Ombo	80	14000.0
50436	Cibyra	0.0	0.0		80	10000.0
50451	Olbia	0.0	0.0		80	6000.0
50438	Phaselis	0.0	0.0		80	10000.0
50440	Patara	0.0	0.0		80	10000.0
50472	Ulpiana	0.0	0.0		80	5000.0
50486	Caralis	39.2149	9.10952		80	6000.0
50467	Naupactus	0.0	0.0		80	10000.0
50491	Thaenae	34.67	10.7		80	10000.0
50505	Lilybaeum	37.7984	12.4375		80	8000.0
50512	Melita	35.88	14.4		80	8000.0
50484	Thrabraca	36.9574	8.75101		6	10000.0
50463	Iuliobriga	0.0	0.0		80	8000.0
50564	Thasos	40.78	24.71		80	8000.0
50597	Samos	37.69	26.94		80	10000.0
50186	Glevum	51.875	-2.264		80	7000.0
50682	Ammon	0.0	0.0		80	14000.0
50661	Krokodilopolis	0.0	0.0		80	14000.0
50674	Latopolis	0.0	0.0		80	18500.0
50690	Oasis Parva	0.0	0.0		80	14000.0
50432	Boubastis	0.0	0.0		70	25900.0
50442	Amaseia	0.0	0.0		80	10000.0
50021	Ammaedara	35.567	8.467	http://en.wikipedia.org/wiki/Ha%C3%AFdra	80	10000.0
50447	Attalea	0.0	0.0		80	10000.0
50492	Meninge	33.68	10.92		80	10000.0
50502	Atria	45.05	12.07		70	15000.0
50498	Caput Vada	35.23	11.16		60	10000.0
50513	Camarina	36.85	14.45		80	8000.0
50527	Kallipolis-Anxa	40.06	17.99		70	15000.0
50542	Alpheos (river)	37.61	21.45		60	10000.0
50150	Thebai	25.702	32.652		80	14000.0
50529	Sallentinum Pr.	39.8	18.36		60	15000.0
50549	Corinthus	37.91	22.88		100	80000.0
50555	Chalcis	38.46	23.59		90	10000.0
50190	Heliopolis (Baalbek)	34.015	36.203		90	10000.0
50562	Geraistos	37.98	24.55		70	10000.0
50548	Gythion	36.76	22.57		80	10000.0
50569	Hephaistia	39.92	25.14		70	10000.0
50567	Kardamis	31.92	25.04		70	14000.0
50544	Patrae	38.26	21.74		90	8000.0
50479	Arles	43.6776	4.6308		6	10000.0
50229	Legio VII	42.606	-5.57		70	8000.0
50718	Amphipolis	0.0	0.0		90	8000.0
50612	Cyzicus	40.3813	27.8923		90	25200.0
50614	Caunus	36.83	28.63		80	10000.0
50610	Bargylia	37.19	27.59		80	5100.0
50604	Kos	36.89	27.29		70	10000.0
50606	Cnidus	36.69	27.37		80	13950.0
50603	Myndos	37.08	27.24		70	10000.0
50631	Corycus	36.46	34.15		80	10000.0
50608	Halicarnassus	37.04	27.43		80	26100.0
50647	Themiskyra	41.2152	36.9677		70	10000.0
50639	Sinope	42.0492	35.0419		90	10000.0
50637	Apollonia	32.2128	34.816		80	10000.0
50713	Malaca	0.0	0.0		80	8000.0
50412	Venta	51.063	-1.317	http://en.wikipedia.org/wiki/Venta_Belgarum	80	7000.0
50464	Portus Blendium	0.0	0.0		70	8000.0
50657	Strato's Tower	34.8918	32.5025		6	75000.0
50714	Panormus	0.0	0.0		90	8000.0
50716	Aleria	0.0	0.0		80	6000.0
50654	Raphia	34.2519	31.2886		80	10000.0
50715	Agrigentum	0.0	0.0		80	50000.0
50658	Azotus Paralios	34.65	31.8		80	10000.0
50249	Mamucio	53.481	-2.342		70	7000.0
50593	Astypaleia	36.55	26.35		60	10000.0
50538	Euesperides	32.12	20.08		80	10000.0
50574	Ios	36.72	25.28		60	10000.0
50584	Imbros	40.16	25.83		70	10000.0
50130	Coptos	25.977	32.798	/places/786010/coptos	100	14000.0
50791	Miletus	27.2756764	37.5312131	http://pleiades.stoa.org/places/599799/	70	14550.0
51176	Isca	0.0	0.0		5	7000.0
51173	Moridunum	0.0	0.0		5	7000.0
