# Supplementary material for: Spatial constraints on the diffusion of religious innovations: The case of early Christianity in the Roman Empire
Source: PLoS One. 2018 Dec 26;13(12):e0208744. doi: 10.1371/journal.pone.0208744 (PMC6306252; doi:10.1371/journal.pone.0208744)
Supplement: S4 File — Column year contains century of first appearance of the Christianity at particular site: before year 100 (N = 54), before year 200 (N = 61), and before year 304 (N = 488). (CSV) [file pone.0208744.s009.csv]

# Early christian congregations.
# atlas-title: name of the site
# christ: year before which the congregation emerged
# long-x	lat-y: geographical position
atlas-title	lat-y	long-x	christ
Abbircella	36.466607	9.844189	304.0
Abitina	36.627874	9.549085	304.0
Abthungi	36.186513500000004	10.031037	304.0
Acci	37.300309000000006	-3.134636	304.0
Acinipo	36.832412	-5.240746	304.0
Acmonia	29.77343045	38.6600505	304.0
Ad Aquas Caesaris	35.45026	7.949211	304.0
Ad Badias	34.750225	6.67125	304.0
Adana	36.986559	35.338677000000004	304.0
Adrianopolis	41.676459	26.562890999999997	304.0
Aduatica Tungrorum	50.5	4.5	304.0
Aegea	36.769676000000004	35.789487	100.0
Aegina	37.7500745	23.428500500000002	100.0
Aelia	31.776678999999998	35.234156	100.0
Aere Bataneae	33.071101	36.185274	304.0
Aesinum	43.522416	13.243375	304.0
Aezani	39.196936	29.614521999999997	304.0
Agbia	36.393056	9.228251	304.0
Agrigentum	37.2907377	13.588735999999999	304.0
Aila (Aelana)	29.663633500000003	34.974444500000004	304.0
Albanum	41.746446999999996	12.65048	304.0
Alexandria	31.196651	29.906985499999998	100.0
Alexandria	36.5841815	36.173272999999995	200.0
Altava	34.903622999999996	-1.031484	304.0
Amaseia	40.66583435	35.829206400000004	304.0
Amastris	41.746969	32.385647999999996	100.0
Amblada	37.518578000000005	31.738634499999996	304.0
Amisus	41.292721	36.3313	100.0
Amiternum	42.398788	13.3102685	304.0
Ammaedera	35.565090000000005	8.4524805	304.0
Amorium	39.027274	31.299944	304.0
Amphipolis	40.8219755	23.847005	304.0
Anazarbus	37.250935999999996	35.906328	304.0
Anchialus	42.555937	27.641374	200.0
Ancona	43.620568	13.514624	304.0
Ancyra	39.972046500000005	32.8005695	304.0
Ancyra Sideras	39.1558245	28.855085499999998	304.0
Andabilis	38.0394955	34.67349	304.0
Aneia	37.801915	27.276396000000002	304.0
Antaradus	34.8974275	35.8836795	304.0
Antinoopolis	27.8105625	30.8810025	304.0
Antiochia	36.20138	36.161749	100.0
Antiochia ad Cragum	36.15330295	32.42913835	304.0
Antiochia ad Maeandrum	37.8678415	28.568328	304.0
Antiochia Pisidiae	38.305175	31.1894355	100.0
Antipyrgus	32.076457	23.961371	304.0
Antium	41.44702695	12.6254516	200.0
Apamea	35.5531	36.4009125	200.0
Apamea	38.070038000000004	30.171329999999998	200.0
Apamea	40.375589500000004	28.8827425	304.0
Aphrodisias	37.55388	28.697779999999998	304.0
Apollonia	40.180504	28.677066999999997	200.0
Apollonias	37.51511	29.039064	304.0
Appia	39.024595399999995	29.983449699999998	304.0
Apta Iulia	43.876571000000006	5.3936839999999995	304.0
Aquae	36.459865	7.270135000000001	304.0
Aquileia	45.768945	13.367773499999998	304.0
Arabissus	38.246013	36.911673	304.0
Aradus	34.858397	35.859448	200.0
Arausio	44.13886175	4.806703700000001	304.0
Arelate	43.677616	4.630799	200.0
Arethusa	34.960169	36.735110999999996	304.0
Ariminum	44.05873105	12.56917	304.0
Arjona	37.88304	-3.9085099999999997	304.0
Arpi	41.475654	15.555444	304.0
Arretium	43.46607055	11.871369099999999	304.0
Arsinoe	29.3149635	30.8399565	304.0
Arzon	37.76215	41.67232	200.0
Ascalon	31.665978499999998	34.545947	304.0
Aspendus	36.939091	31.170174499999998	304.0
Assisium	43.0706185	12.618957	304.0
Assuras	35.995883500000005	9.009694	304.0
Assus	39.491111	26.338358500000002	304.0
Astigi	37.540932	-5.079949	304.0
Asturica	42.458776	-6.063532	304.0
Ategua	37.734269	-4.633597	304.0
Athenae	37.974563	23.7225375	100.0
Athribis	30.4707015	31.18425	304.0
Attalia	36.8903095	30.699968	100.0
Augusta Suessionum	49.380839	3.3258514999999997	304.0
Augusta Treverorum	49.754979	6.644988499999999	200.0
Augusta Vindelicorum	48.365463	10.894765	304.0
Augustodum	46.94724	4.2991775	304.0
Aurelianopolis	38.476240999999995	27.877777000000002	304.0
Autissiodurum	47.797847499999996	3.573539	304.0
Auzafa	35.924034000000006	9.330468	304.0
Auzia	36.1444475	3.691275	304.0
Axiopolis	44.3242775	28.019328	304.0
Azotus	31.7608365	34.654070000000004	100.0
Baecula	38.095872	-3.774889	304.0
Bagai	35.534434000000005	7.1173845	304.0
Bagis	38.657532700000004	29.16084635	304.0
Balaneae	35.174692	35.9433145	304.0
Barata	37.442747	33.1088365	304.0
Barbe	36.5	-5.5	304.0
Barce	32.49948	20.861389000000003	304.0
Barcino	41.387910999999995	2.169911	304.0
Baria	37.245407	-1.7748990000000002	304.0
Baris	37.761005	30.524115999999996	304.0
Basti	37.490493	-2.774569	304.0
Beit Zabde (Zabdizene)	37.5	41.5	100.0
Beneventum	41.1314795	14.7801845	304.0
Berenice	32.1139055	20.0699815	304.0
Bergomum	45.694909	9.669949	304.0
Beroea	40.520926	22.2008085	200.0
Beroia	36.199335	37.156825	304.0
Berytus	33.8985935	35.511241	304.0
Bethlehem	31.712290999999997	35.202123	304.0
Bilta	36.67543	9.05034	304.0
Bituricae	47.082535	2.3978655	304.0
Bizya	41.572702	27.765289000000003	304.0
Blaundus	38.357291	29.209771000000003	304.0
Boeae	36.5282375	23.062276	304.0
Bononia	44.494573700000004	11.345546699999998	304.0
Bononia	43.993221000000005	22.8759	304.0
Bosphorus	45.352692	36.469803999999996	304.0
Bostra	32.5162766	36.481845	304.0
Brixia	45.539773	10.223135000000001	304.0
Brundisium	40.638663	17.942911499999997	304.0
Bruzos	38.5310305	30.17542395	304.0
Bubastis	30.579037	31.505159999999997	304.0
Bulla Regia Tibilitanae	36.557824	8.7523295	304.0
Burdigala	44.84251125	-0.5798495	304.0
Busiris	30.913368	31.238795500000002	304.0
Byblus	34.1192635	35.646289	304.0
Byzantium	41.005902	28.9738815	200.0
Cabra	37.18837	-4.69148	304.0
Caesaraugusta	41.673215500000005	-0.889056	304.0
Caesarea	32.500466499999995	34.897258	100.0
Caesarea	40.17725495	28.9050992	304.0
Caesarea Cappadociae	38.728033	35.484989	200.0
Caesarea Mauretaniae	36.607058	2.1918495	304.0
Caesena	44.136482	12.240528999999999	304.0
Caieta	41.214071999999994	13.570989	304.0
Calagurris Fibularia	42.325638	-0.611926	304.0
Calagurss Nassica	42.3026015	-1.9630805	304.0
Calama	36.4643305	7.427677	304.0
Capharnaum	32.881122999999995	35.576347999999996	100.0
Capitolias	32.5986015	35.8582935	304.0
Capsa	34.4126715	8.790192999999999	304.0
Capua	41.0860925	14.250207000000001	304.0
Carales	39.214886	9.109522	304.0
Carrhae	36.8655215	39.0301785	304.0
Cartennae	36.510044	1.310964	304.0
Carthago	36.8480726	10.32216445	200.0
Carthago Nova	37.602787	-0.9879535	304.0
Carula	37.224465	-5.312382	304.0
Castabala	37.176408	36.1873455	304.0
Castrum Tingitii	36.166446	1.332622	304.0
Castulo	38.036873	-3.6240175000000003	304.0
Catana	37.50521085	15.086623600000001	304.0
Cediae	35.255479	7.274729	304.0
Centumcellae	42.091179	11.79681	304.0
Centuriones	36.68773	6.7594899999999996	304.0
Cephro	30.849809999999998	29.70995	304.0
Chalcedon	40.983393	29.025789000000003	304.0
Chalcis	38.549423	23.6431715	304.0
Chersonesus	44.6112696	33.49279435	304.0
Chino	30.85108	29.340681	304.0
Chius	38.37641	26.1342335	304.0
Choba	33.64758	36.664993	304.0
Chrysopolis	41.020639	29.012856	304.0
Cibalianae	34.92322	8.39659	304.0
Cillium	35.1675925	8.8174835	304.0
Cinna	39.226876000000004	33.033014	304.0
Cirta	36.368078499999996	6.6136764999999995	200.0
Cius	40.432469	29.156390000000002	304.0
Civ. Arvernorum	45.778689	3.085891	304.0
Civ. Carnotensium	48.5	1.5	304.0
Civ. Senonum	48.5	2.5	304.0
Claudiopolis	36.6415885	33.440511	304.0
Claudiopolis	40.7561925	31.585856500000002	304.0
Cleopatris	29.970140500000003	32.5601425	304.0
Clusium	43.016366999999995	11.9487025	304.0
Cnossus	35.298309	25.1610485	200.0
Colluthion	31.08158	29.73405	304.0
Colonia Agrippina	50.940661999999996	6.959906500000001	200.0
Colossae	37.7943675	29.257527000000003	100.0
Comana	37.322787	30.315476500000003	304.0
Comana Chruse	38.33092935	36.32327975	304.0
Comana Pontica	40.3754499	36.61952005	304.0
Complutum	40.481662	-3.3641349999999997	304.0
Comum	45.81192	9.085784	304.0
Corcyra	39.606285	19.91558	304.0
Corduba	37.88450265	-4.782743900000001	304.0
Corinthus	37.906033	22.879189	100.0
Coropissus	36.77022	33.338609999999996	304.0
Cos	36.8929685	27.2871195	304.0
Cotyaeum	39.41543	29.9822455	304.0
Cromna	41.838242	32.651063	304.0
Cuicul	36.317690500000005	5.73668362	304.0
Cululi	36.461372	9.605158	304.0
Cumae	40.84574105	14.05988485	304.0
Curubis	36.575649	10.862461	304.0
Cusae	27.438183000000002	30.817990999999996	304.0
Cybira	37.1641075	29.501733	304.0
Cybistra	37.589731	34.1527925	304.0
Cynopolis superior	28.479495	30.782897	304.0
Cyrene	32.8208885	21.8567195	100.0
Cyrrhus	36.7396705	36.952677	304.0
Cytorus	41.861928000000006	32.897814000000004	304.0
Cyzicus	40.3855645	27.883190999999997	304.0
Damascus	33.511423	36.3072105	100.0
Dea	44.752363	5.370412	304.0
Debeltum	42.443329	27.366666499999997	200.0
Derbe	37.373877	33.293361	100.0
Diocaesarea	36.581387	33.920682	304.0
Dionysiana	35.92662	10.54317	304.0
Dionysias	32.707083000000004	36.5652865	304.0
Diospolis	31.958253499999998	34.892378	100.0
Divodurum Mediomatricorum	49.1181355	6.1741555	304.0
Doliche	37.153671	37.359984999999995	304.0
Dorylaeum	39.77489	30.516840000000002	304.0
Druzipara	41.300089	27.543955	304.0
Dura-Europos	34.7491245	40.7285885	200.0
Durostorum	44.119108000000004	27.260103000000004	304.0
Eboda	30.79707	34.768958500000004	304.0
Eburacum	53.9592995	-1.085016	304.0
Edessa	37.1625575	38.781432	100.0
Edessa	40.799718	22.053972	100.0
Eleutheropolis	31.614254	34.8910485	304.0
Eliocroca	37.671353	-1.698809	304.0
Elusa	43.861601	0.102529	304.0
Emerita	38.915527000000004	-6.3393195	304.0
Emesa	34.7376565	36.719319	304.0
Ephesus	37.945838	27.351765000000004	100.0
Epiphania	35.1485665	36.752969	304.0
Epiphania	36.9653105	36.1643885	304.0
Epora	38.026033	-4.381896	304.0
Esbus	31.786735999999998	35.801041999999995	304.0
Eu.	38.320018	29.848621500000004	200.0
Eucarpia	38.4823698	30.1063505	304.0
Fanum	43.8440153	13.015680099999999	304.0
Faventiae	44.286235999999995	11.883507	304.0
Ferentinum	41.692693	13.253364000000001	304.0
Flavia Neapolis	32.218685	35.262910999999995	304.0
Flavias	37.3664785	36.1015675	200.0
Flaviopolis	37.151720000000005	35.960159999999995	304.0
Florentia	43.768755	11.256929	304.0
Forum Flaminiae	42.982293	12.705838	304.0
Fulginiae	42.950573	12.7026915	304.0
Fundi	41.356294500000004	13.4301475	304.0
Furni	36.693084000000006	9.830048	304.0
Furni	36.136476	9.582593	304.0
Gabala	35.378062	35.922327	304.0
Gabalis	44.25	3.25	304.0
Gabula	36.0857425	37.516133	304.0
Gadamava	38.614765999999996	32.5613805	304.0
Gadara	31.826141999999997	34.775865	304.0
Gadara	32.655922	35.6781455	304.0
Gades	36.529055	-6.293662599999999	304.0
Gangra	40.62439439999999	33.56395515	304.0
Garba	36.382902	6.130325	304.0
Gaza	31.520209499999996	34.451719	304.0
Gazaufala	36.058765	7.2863375	304.0
Gemelia	37.267334000000005	-4.540411	304.0
Gemellae	35.91997	5.78489	304.0
Gemellae	34.75	8.75	304.0
Genua	44.4062315	8.93155	304.0
Germanicia	37.586682	36.925326	304.0
Germaniciana	35.531929999999996	9.8511	304.0
Gerunda	41.987346	2.8266080000000002	304.0
Gindarus	36.384102	36.702106	304.0
Gor	36.434323	9.97604	304.0
Gortyna	35.062107	24.946943	200.0
Hadrianopolis	39.906135	28.998851000000002	304.0
Hadrianopolis	38.226166	31.6396155	304.0
Hadrumetum	35.825866	10.63878	304.0
Hamanades (Manava)	37.22964	31.9510795	304.0
Hephaestia	39.965475500000004	25.322257	304.0
Heraclea	40.638101	27.1810735	304.0
Heraclea	35.25	25.75	304.0
Heracleopolis magna	29.085845000000003	30.93747	304.0
Heracleopolis parva	30.982139	32.167572	304.0
Hermopolis magna	27.77962025	30.80358061	304.0
Hermopolis parva	31.033655	30.470782500000002	304.0
Hierapolis	37.922558	29.124698499999997	100.0
Hierapolis	36.526222	37.9555335	304.0
Hierocaesarea	38.756890999999996	27.787741999999998	304.0
Hieropolis	38.461767	30.197699	200.0
Hippo Regius	36.882478000000006	7.751272	304.0
Hippo Zarytus	37.276146999999995	9.873108	304.0
Hispalis	37.382668	-5.996293	304.0
Horrea Caelia	36.030099	10.507908	304.0
Hypaepa	38.248459000000004	27.962914	304.0
Iamnia	31.876461499999998	34.7384245	304.0
Iconium	37.859628	32.5042155	100.0
Iericho	31.8700465	35.443876	304.0
Ilipula	37.147602	-5.010418	304.0
Ilistra	37.196798	33.024204	304.0
Ilium	39.9558005	26.2518225	304.0
Illiberris	37.176484	-3.5979339999999995	304.0
Illiturgi	37.968343	-3.8088300000000004	304.0
Interamna	42.560247	12.646763	304.0
Ionopolis	41.9740255	33.7660475	200.0
Ioppe	32.053079	34.7499295	100.0
Ipagrum	37.5178095	-4.658228	304.0
Isaura	37.25	32.25	304.0
Italica	37.442656	-6.0451365	304.0
Juliopolis	40.107062	31.645002500000004	304.0
Kolonia (Garsaura)	38.402083000000005	33.950378	304.0
Koma	29.303134999999997	31.168105999999998	304.0
Labicum	41.8208335	12.744622999999999	304.0
Lacedaemon	37.0784895	22.42945	200.0
Lamasba	35.6283625	5.91058	304.0
Lambaesis	35.490208	6.254778	200.0
Lampsacus	40.346685	26.699162	304.0
Laodicea	37.835056	29.1078425	100.0
Laodicea	35.6409325	35.7935965	200.0
Laodicea Catacecaumene	38.192186	32.374024	304.0
Laranda	37.1769185	33.224197	200.0
Lares	36.081288	8.841397	304.0
Larissa	35.27623	36.583909999999996	304.0
Larissa	39.6360905	22.4243415	200.0
Laura	38.81225	-0.45691000000000004	304.0
Lauriacum	48.2186795	14.470479000000001	304.0
Ledrae	35.157167	33.347297	304.0
Legio	42.5996765	-5.569203	304.0
Legionum Urbs (Caerieon)	51.7110356	-1.9718060000000002	304.0
Lemovices	45.5	0.5	304.0
Leontini	37.285478000000005	14.998114999999999	304.0
Leontopolis	30.75	31.25	304.0
Leptis Magna (Neapolis)	32.6374093	14.2917685	200.0
Leptis minor	35.6745935	10.874928	304.0
Letopolis	30.1223455	31.133982500000002	304.0
Lindum	53.2348205	-0.538442	304.0
Londinium	51.51448335	-0.0906995	304.0
Luca	43.84309865	10.5069061	304.0
Lugdunum	45.7594254	4.819761499999999	200.0
Luperciana	33.50566	9.93213	304.0
Lutetia Parisiorum	48.8544055	2.346168	304.0
Lycopolis	27.181346	31.1825335	304.0
Lystra	37.581201	32.349253000000004	100.0
Macedonopolis	37.098167	37.877961	304.0
Macomades	35.8254	7.165181	304.0
Macomades minores	34.525858	10.497324	304.0
Mactaris	35.85385845	9.20696465	304.0
Madaurus	36.077735	7.902716000000001	200.0
Magnesia	37.8505485	27.526039	100.0
Magydus	36.852759999999996	30.793665	304.0
Maiuma	31.692211	34.561808	304.0
Malocca	36.719658	-4.420163	304.0
Maraiadnae	34.46584	9.71942	304.0
Marcianopolis	43.22504	27.585033000000003	304.0
Mascula	35.435644	7.148368	304.0
Massilia	43.296853999999996	5.382499	200.0
Maximinianopolis	37.67532	31.13427	304.0
Maximinianopolis	32.575288	35.1863785	304.0
Maxula	36.768840999999995	10.271569	304.0
Mediolanum	45.464516499999995	9.18438405	304.0
Megara	37.203717	15.181776999999999	304.0
Melitene	38.3649435	38.3378895	200.0
Membressa	36.648688	9.613446000000001	304.0
Memphis	29.849490999999997	31.255060999999998	304.0
Meninx	33.688857500000005	10.913074499999999	304.0
Mentesa	38.692190999999994	-2.694845	304.0
Messana	38.192251	15.556633999999999	304.0
Metelis	31.120390000000004	30.375411	304.0
Metropolis	38.241194	30.490599	304.0
Metropolis	39.33861325	21.83866205	304.0
Metropolis Doris (or Gothya?)	44.5	34.5	304.0
Mevania	42.93488	12.609394	304.0
Miletus	37.519739	27.277618699999998	100.0
Milev	36.4512765	6.267698	304.0
Misenum	40.786279	14.084883999999999	304.0
Mopsuestia	36.967391	35.614666	304.0
Moxiana	38.75	29.75	304.0
Musae	28.303828999999997	30.713690000000003	304.0
Muzuca	35.979006	9.710379	304.0
Myra	36.255246500000005	29.988269	200.0
Mytilene	39.2179185	26.534915	304.0
Narbo	43.1836165	3.004203	304.0
Naucratis	30.900508000000002	30.5919275	200.0
Neapolis	36.45043	10.741166	304.0
Neapolis	38.016234999999995	31.4301285	304.0
Neapolis	40.839995	14.252870000000001	200.0
Neocaesarea	35.976326	38.198554	304.0
Neocaesarea	40.5892125	37.0201215	304.0
Neomarus	36.44	28.23	304.0
Neronias	37.2513675	36.466967499999996	304.0
Nicaea	43.703435999999996	7.266233000000001	304.0
Nicaea	40.4292265	29.714301000000003	304.0
Niciopolis	30.411528999999998	30.851018	304.0
Nicomedia	40.7651905	29.919887	200.0
Nicopolis	39.023389	20.735953	100.0
Nicopolis	31.839295	34.989428000000004	304.0
Nicopolis	40.14855670000001	38.14353355	304.0
Nilopolis	29.184652000000003	31.120459999999998	304.0
Nisibis	37.0676505	41.2156425	200.0
Nola	40.926823	14.524545000000002	304.0
Novaricia	36.282402000000005	5.606992	304.0
Noviodunum	45.5	28.5	304.0
Nuceria	40.743128000000006	14.673929000000001	304.0
Nursia	42.794246	13.096435000000001	304.0
Obba	35.944739	8.829587	304.0
Oea	32.897586	13.175266	304.0
Oebura	36.779174	-6.354245	304.0
Olympus	36.376301500000004	30.469659000000004	304.0
Orthosia	34.510876	35.954768	200.0
Ossigi	37.848915000000005	-3.5603029999999998	304.0
Ossonova	37.257073999999996	-6.949713	304.0
Ostia	41.75251955	12.28963025	200.0
Otrus	38.451496999999996	29.958840999999996	200.0
Oxyrhynchus	28.672989	30.626209000000003	304.0
Palmyra	34.5532945	38.2652175	304.0
Paltus	35.272667	35.927407	200.0
Paneas	33.2475255	35.6934605	304.0
Panemuteichus	37.264346999999994	30.500706	304.0
Panephysis	31.158071999999997	31.936	304.0
Panormus	35.25	24.75	304.0
Paphus	34.7053255	32.579086	100.0
Pappa	37.904232	31.923399	304.0
Paraetonium	31.350136	27.2368445	304.0
Parium	27.069096000000002	40.420499	200.0
Parnassus	38.9918185	33.570111	304.0
Patara	36.262409000000005	29.314612	304.0
Patavium	45.409561	11.876975	304.0
Patrae	38.2487955	21.734916000000002	200.0
Pella	32.449667	35.614625	100.0
Pelusium	32.600128000000005	31.049916999999997	304.0
Pepuza	30.097666999999998	39.218945	200.0
Perdicia	36.502931	29.129565999999997	304.0
Pergamum	39.13104015	27.18470035	100.0
Perge	36.9618175	30.854671000000003	100.0
Perrhe	37.778242999999996	38.2865415	304.0
Perusia	43.111191999999996	12.3899085	304.0
Phacusa	30.720511	31.672164000000002	304.0
Phaeno	33.1311392	36.38735465	304.0
Pharbaetus	30.734257	31.620556	304.0
Philadelphia	38.32734	28.5237855	100.0
Philadelphia	31.9430555	35.9323863	304.0
Philadelphia	29.453785999999997	31.08033	304.0
Philippi	41.012524	24.285876000000002	100.0
Philippopolis	42.145589	24.749474	304.0
Philomelium	31.429821999999998	38.356716	304.0
Phtenegys	31.44963	31.03523	304.0
Pictavi	46.5836465	0.34599050000000003	304.0
Pisae	43.71920765	10.39918445	304.0
Pisaurum	43.912081	12.91577	304.0
Pityus	43.1615905	40.333311	304.0
Placentia	45.0525855	9.6976645	304.0
Poetovio	46.417607000000004	15.858839999999999	304.0
Pompeiopolis	41.514877	34.190154	304.0
Portus	41.7798245	12.260277	200.0
Potentia	40.637601000000004	15.801741	304.0
Praeneste	41.8394835	12.8923	304.0
Prusa	40.1828985	29.0638185	304.0
Prusias	40.913993	31.123719	304.0
Prymnessus	38.69782865	30.569394800000005	304.0
Ptolemais	32.924054	35.079834999999996	100.0
Ptolemais	32.708807	20.950754500000002	304.0
Puteoli	40.824439500000004	14.12086	100.0
Pydna	40.394976	22.560095	304.0
Quintianum	42.273848	11.652633999999999	304.0
Raphaneae	34.966351	36.39298	304.0
Ravenna	44.415718	12.196603999999999	304.0
Remi	49.5	4.5	304.0
Resaina	36.8456535	40.04	304.0
Rhodus	36.195597	27.964125	304.0
Rhossus	36.4195645	35.887675	200.0
Roma	41.8917375	12.4861685	100.0
Rotaria	36.239408000000005	7.260549	304.0
Rotomagus	49.440841	1.096451	304.0
Rusicade	36.8814425	6.905580499999999	304.0
Rusuca	37.168499	10.2158515	304.0
Rusuccurru	36.9128545	3.9096445	304.0
Sabratha	32.8053014	12.48430055	304.0
Sabulon	32.78403	35.044290000000004	304.0
Sais	30.96715	30.774366999999998	304.0
Salambina	36.74623	-3.5871370000000002	304.0
Salamis	35.179950500000004	33.9030525	100.0
Salernum	40.677988	14.765922	304.0
Salonae	43.539561	16.483426	200.0
Same	38.254596	20.658925	200.0
Samosata	37.5451375	38.5008495	200.0
Sanaus	37.8891725	29.8094275	304.0
Sardes	38.488314	28.040286	100.0
Sardica	42.722826	23.342891	304.0
Satala	40.0282965	39.62587	304.0
Savaria	47.235141999999996	16.621920000000003	304.0
Scarbantia	47.713152	16.6198755	304.0
Scepsis	39.825540000000004	26.688003000000002	200.0
Schedia	31.13965	30.192032	304.0
Scupi	42.0084425	21.4124805	304.0
Scythopolis	32.6085695	35.477475	304.0
Sebaste	32.276529	35.190436	100.0
Sebaste	39.7490195	37.016607	304.0
Sebastopolis	40.0024937	36.085927500000004	304.0
Sebennytus	30.9641295	31.239982	304.0
Segermes	36.345023	10.301692	304.0
Segunta	36.552106	-5.834164	304.0
Seleucia	36.379274	33.9214625	100.0
Seleucia	37.895894	30.621465500000003	304.0
Seleucia Pieria	36.1212645	35.928596500000005	200.0
Sena	43.318695	11.330502000000001	304.0
Sicca Veneria	36.18057	8.712204	304.0
Sicilibba	36.68588	9.873597	304.0
Side	36.772309	31.394088500000002	304.0
Sidon	33.560243	35.371208	100.0
Silandus	38.75151735	28.826025599999998	304.0
Singidunum	44.812991	20.4579465	304.0
Singilia	37.032488	-4.630364	304.0
Sinope	42.025776	35.143037	100.0
Sipontum	41.60764915	15.89285425	304.0
Sirmium	44.966446999999995	19.610106	304.0
Siscia	45.483168	16.371388	304.0
Sitifi	36.1930925	5.4108155	200.0
Smyrna	38.440912	27.147809999999996	100.0
Spoletium	42.739297	12.73691555	304.0
Stabiae	40.699765500000005	14.492730499999999	304.0
Stobi	41.541990999999996	21.976345000000002	304.0
Suel	36.525434999999995	-4.628919000000001	304.0
Sufes	35.543359499999994	9.073196000000001	304.0
Sufetuia	35.240165000000005	9.119793	304.0
Sulci	39.061743	8.4547	304.0
Suturnica	36.581302	9.9836735	304.0
Synedra	36.4193835	32.1692655	304.0
Synnada	38.53526	30.5480295	304.0
Syracusae	37.0698525	15.284037	200.0
Tanis	30.9762675	31.875853000000003	304.0
Taposiris	30.946126500000002	29.519114000000002	304.0
Tarracina	41.29	13.248	304.0
Tarraco	41.12295915	1.2884885	304.0
Tarsus	36.915884000000005	34.8972835	100.0
Tauchira	32.5363475	20.567764999999998	304.0
Tauromenium	37.852391	15.292123000000002	304.0
Tavium	39.888867499999996	34.4480635	304.0
Teanum	41.2502785	14.070074499999999	304.0
Termessus	36.982996	30.467197	304.0
Thabraca	36.9567785	8.7497465	304.0
Thagaste	36.2610715	7.9801839999999995	304.0
Thagura	36.174195000000005	8.044696	304.0
Thamugadi	35.4847525	6.4682375	304.0
Thasuarte	33.91765	8.143573	304.0
Thebae	39.27075448	22.7665359	304.0
Thelepte	34.978743	8.595226	304.0
Thenae	34.6553465	10.670658999999999	304.0
Thessalonice	40.634097	22.9516475	100.0
Theveste	35.404174	8.1223145	304.0
Thibaris	36.512689	9.094998	304.0
Thiniza	37.25	10.25	304.0
Thmuis	30.9356335	31.5168555	304.0
Thuburbo maius	36.400355	9.903990499999999	304.0
Thuburbo minus	36.829599	9.838642	200.0
Thubursicum Bure	36.458902	9.247116	304.0
Thucca	36.865147	6.1015385	304.0
Thucca	36.422473	9.218866499999999	304.0
Thucca Terebinthina	35.829469	9.014215	304.0
Thuccabor	36.705259999999996	9.522496	304.0
Thyatira	38.910724	27.844879	100.0
Thysdrus	35.2960575	10.707583999999999	200.0
Tiberiopolis	39.459247999999995	29.408145	304.0
Tibuica	36.664768	9.8284485	304.0
Tibur	41.96380095	12.7954556	304.0
Tigava	36.231943	1.651388	304.0
Tigisi	36.110665999999995	6.9426995	304.0
Timida Regia	36.640739	10.141835	304.0
Tipasa	36.593951000000004	2.440944	304.0
Toletum	39.85668	-4.024491	304.0
Tolosa	43.604175	1.4432459999999998	304.0
Tomi	44.1728565	28.6497375	304.0
Tr.	38.689598499999995	29.619913	304.0
Traianopolis	40.858827000000005	26.0572495	304.0
Tralles	37.859752	27.833862	100.0
Tranum	41.275544000000004	16.417622	304.0
Trapezus	41.0042695	39.7233115	304.0
Tremithus	35.072406	33.603765	304.0
Tres Tabernae	41.625	12.875	200.0
Tricca	39.568903999999996	21.782998000000003	304.0
Tripolis	34.449	35.812	100.0
Tripolis	38.050474	28.9608765	304.0
Troas	39.7564735	26.1547495	100.0
Tropaeum Traiani	44.087734499999996	27.948016499999998	304.0
Tucci	37.722761	-3.966243	304.0
Tuder	42.780253	12.408494000000001	304.0
Tupunae	35.3504215	5.3501555	304.0
Turones	47.730654	0.777142	304.0
Tyana	37.858701	34.5663495	304.0
Tymion	37.75	27.5	200.0
Tyrus	33.2698475	35.2038435	100.0
Ulia	37.648657	-4.698889	304.0
Urbinum	43.724733	12.636675	304.0
Urso(na)	37.241802500000006	-5.1010275	304.0
Urusi	35.987089000000005	9.577272	304.0
Uthina	36.607458	10.172291	200.0
Utica	37.055611	10.061305	304.0
Uzalis	37.169048	10.033986	304.0
Vaga	36.726581	9.184161999999999	304.0
Valentia	44.930719	4.8896964999999994	304.0
Valentia	39.470371	-0.376813	304.0
Vasada	37.4952375	31.924404499999998	304.0
Vasio	44.239631	5.074307	304.0
Verona	45.438953999999995	10.994371000000001	304.0
Verulamium	51.75202764	-0.358468171	304.0
Vesontio	47.237240500000006	6.027924	304.0
Vienna	45.52479235	4.875982	200.0
Volsinii	42.644852	11.986114	304.0
Zadagatha	30.1707185	35.4927885	304.0
Zama	36.111858500000004	9.285729	304.0
Zela	40.304617	35.89152015	304.0
Zeugma	37.058156	37.86983	304.0
Zimara	39.412813	38.375939	304.0
Zoara	31.027272999999997	35.4818175	304.0
